# Supplementary material for: The association between prior physical fitness and depression in young adults during the COVID-19 pandemic—a cross-sectional, retrospective study
Source: PeerJ. 2021 Mar 11;9:e11091. doi: 10.7717/peerj.11091 (PMC7956004; doi:10.7717/peerj.11091)
Supplement: Supplemental Information 1 [file peerj-09-11091-s001.xlsx]

## Sheet: raw data_20201116
ID	sex (1=women, 2=men)	age(years)	body weight(kg)	body mass index(kg/m2)	socio-economic status（1=lower-income，2=middle-income，3=upper-income）	baseline stress (0=no, 1=yes)	Geographic attribute（1=urban，2=urban-rural，3=rurual）	exercise volume (MET-hr/wk)	anaerobic fitness_50-m sprint (second)	anaerobic fitness score	anaerobic fitness classification (1=low, 2=moderate, 3=high, 4=excellent)	aerobic fitness_800-m run in women (second)	aerobic fitness_1000-m run in men (second)	aerobic fitness score	aerobic fitness classification (1=low, 2=moderate, 3=high, 4=excellent)	explosive fitness, standing jump (meters)	explosive fitness score	explosive fitness classification (1=low, 2=moderate, 3=high, 4=excellent)	muscular fitness score in women	muscular fitness, timed pull-ups in men (repetiion)	muscular fitness, timed sit-ups in women (repetiion)	muscular fitness score in men	muscular fitness classification (1=low, 2=moderate, 3=high, 4=excellent)	situp/pullup评定	flexibility fitness, sit and reach (cm)	flexibility fitness score	flexibility fitness classification(1=low, 2=moderate, 3=high, 4=excellent)	pulmonary fitness, vital capacity (L)	pulmonary fitness score	pulmonary fitness classification(1=low, 2=moderate, 3=high, 4=excellent)	living status during COVID-19 pandemic (1=alone, 2=with family/friends) 2	Smoking status (1= never somke, 2=former smoker, 3=<10 cigarettes/day, 4=10-15 cigarettes/day, 5=>15 cigarettes/day)	alcohol, drinks/week	change in weight (kg)	change in exercise volume (MET hr/wk)	BDI-II score	Depression (0=no，1=yes)
1	1	19	54	21.0937	3	0	2	2.4	9.25	70	2	262		64	2	145	40	1	72	39			2	72	14	72	2			1	1	1	0	5	4.8	2	0
2	1	21	54	21.0937	2	0	3	4.8	8.7	76	2	233		76	2	185	80	3	85	49			3	85		100	4	3882	100	4	2	1	0	2	5.2	2	0
3	2	25	73	23.04	3	0	1	40	7.2	78	2		239	72	2	230	70	2			6	20	1	20	18	80	3	5124	100	4	2	1	2	2	-37.6	0	0
4	1	21	50	19.7777	3	0	2	2.4	8.9	74	2	227		78	2	181	80	3	95	55			4	95	24	95	4	3685	100	4	2	1	0	2	0	2	0
5	1	21	50	17.7154	2	1	3	2.4	9	72	2	232		76	2	180	78	2	66	33			2	66		100	4	3823	100	4	2	1	2	3	0	13	0
6	1	20	60	24.974	2	0	3	2.4	9.7	66	2	295		30	1	140	30	1	64	30			2	64	12.5	70	2	2482	68	2	1	1	0	-5	0	2	0
7	1	20	58	24.1415	2	0	3	2.4	9.61	66	2	253		68	2	152	60	2	74	40			2	74	15.4	74	2	3293	85	3	1	1	0	-3	0	2	0
8	1	20	64	26.6389	2	0	3	2.4	9	72	2	183		90	4	146	50	1	76	42			2	76	14.5	72	2	3010	80	3	1	1	0	-9	0	2	0
11	1	20	55	22.8928	2	0	3	2.4	9.15	70	2	227		78	2	192	85	3	80	48			3	80	25.5	95	4	3214	85	3	1	1	0	0	0	2	0
12	1	20	43	17.898	2	0	1	2.4	8.9	74	2	246		70	2	195	90	4	68	35			2	68	24	95	4	2568	70	2	1	1	0	12	0	2	0
13	1	22	58	20.7967	2	1	3	2.4	9.3	70	2	231		76	2	180	78	2	64	30			2	64	8	62	2	3765	100	4	1	1	1	2	2.4	9	0
14	1	22	50	19.2894	2	1	3	20	8.7	76	2	219		80	3	180	78	2	66	32			2	66	21.5	85	3	3320	90	4	2	1	0	-2	0	0	0
15	1	23	51	19.433	3	0	2	4.8	9.9	64	2	250		68	2	150	50	1	62	28			2	62	13	70	2	3300	90	4	1	1	2	0	-2.4	3	0
16	2	22	55	17.7557	2	1	3	4.8	7.9	72	2		255	66	2	210	60	2			2		1		19	80	3	4165	76	2	1	1	0	1	10.2	0	0
17	1	22	46	20.4444	2	1	3	2.4	9.3	70	2	234		76	2	160	66	2	74	40			2	74	18	78	2	3160	85	3	2	1	0	1.5	2.4	7	0
18	1	22	53	20.7031	2	1	3	4.8	9.2	70	2	227		78	2	180	78	2	101	58			4	101	28	100	4	3660	100	4	1	1	0	5	10.2	4	0
19	1	22	48	18.5178	2	0	3	7.2	8.8	74	2	229		78	2	185	80	3	78	44			2	78	17	76	2	2440	68	2	2	1	2	-1	7.8	2	0
20	1	23	49	20.3954	2	0	3	4.8	8.4	78	2	234		76	2	165	68	2	66	32			2	66	23	90	4	2660	72	2	2	1	2	2	0	0	0
21	1	23	52	20.3125	2	1	3	4.8	8.5	78	2	211		85	3	200	90	4	76	42			2	76	11	66	2	3170	85	3	2	1	0	7	0	8	0
22	1	22	40	16.2278	2	0	3	10	9.3	70	2	240		72	2	180	78	2	90	52			4	90	15	72	2	2530	70	2	1	1	2	0	-7.6	3	0
23	1	23	56	21.0772	2	0	3	2.4	9	72	2	235		74	2	170	72	2	85	50			3	85	21	85	3	3765	100	4	1	1	1	2	0	13	0
24	1	21	42	15.8079	2	1	3	4.8	8.3	80	3	221		80	3	190	85	3	62	28			2	62	15	72	2	3543	100	4	2	1	1	2	-2.4	1	0
25	1	21	55	20.7008	2	0	3	2.4	10.1	62	2	240		72	2	170	72	2	64	30			2	64	16	74	2	3430	100	4	1	1	1	2	2.4	7	0
26	1	21	50	18.5901	2	0	3	2.4	9.9	64	2	241		72	2	160	66	2	64	30			2	64	21	85	3	2835	76	2	2	1	1	2	0	5	0
27	1	22	42	17.4818	3	0	1	4.8	9.9	64	2	243		72	2	160	66	2	68	35			2	68	13	70	2	3270	85	3	2	1	0	5	0	2	0
28	2	22	55	19.0311	2	1	3	15	8.1	70	2		228	76	2	220	66	2			18	95		95	17	78	2	3660	68	2	2	1	0	0	0	25	1
29	2	21	52	17.1753	3	0	2	15	7	85	3		208	85	3	250	80	3			11	64	2	64	12	70	2	4180	78	2	2	1	0	-2	-12.6	0	0
30	1	20	58	21.83	3	1	2	7.2	9.6	66	2	251		68	2	160	66	2	64	30			2	64	20	80	3	2920	78	2	2	1	0	7	7.8	0	0
31	1	23	50	20.8117	3	0	2	2.4	9.3	70	2	230		76	2	170	72	2	74	40			2	74	22	85	3	2820	76	2	2	1	0	7	0	0	0
32	2	21	77	22.4982	2	0	2	48	6.8	95	4		206	90	4		100	4			12	68	2	68	19.5	85	3	6860	100	4	1	3	3	5	-38	4	0
33	1	20	52	19.1001	3	0	2	10	8.8	74	2	207		90	4	165	68	2	80	47			3	80	18	78	2	3550	100	4	2	1	0	5	-7.6	2	0
34	1	22	53	19.9481	1	1	3	2.4	9.6	66	2	233		76	2	170	72	2	64	30			2	64	20	80	3	4200	100	4	2	1	1	2	0	2	0
35	2	20	65	22.4913	3	0	2	15	7.1	80	3		258	64	2	250	80	3			9	50	1	50	15	76	2	4065	76	2	2	1	3	0	-5	11	0
37	1	20	55	22.8928	2	1	3	4.8	8.6	76	2	263		64	2	185	80	3	74	40			2	74	23	90	4	2685	72	2	1	1	0	5	15.2	0	0
38	1	20	48	19.2277	2	1	3	4.8	8.82	74	2	241		72	2	166	70	2	78	45			2	78	20	80	3	3110	80	3	2	1	0	7	10.2	0	0
40	2	20	65	21.2245	2	1	3	2.4	7.6	74	2		276	50	1	233	72	2					1		13	72	2	4575	85	3	1	1	0	5	0	10	0
41	1	19	55	22.8928	2	0	3	4.8	9.6	66	2	229		78	2	167	70	2	70	36			2	70	29.5	100	4	2670	72	2	2	1	0	2	0	2	0
42	1	19	55	20.202	3	0	2	10	8.6	76	2	242		72	2	179	78	2	95	54			4	95	17	76	2	2975	78	2	1	1	1	-2	0	1	0
43	2	20	69	21.7776	3	1	1	48	7.3	78	2		227	78	2	256	85	3			4		1		14	74	2	4905	90	4	1	1	0	2	0	1	0
44	1	20	44	19.0443	3	1	2	4.8	9.2	70	2	231		76	2	170	72	2	70	36			2	70	21.5	85	3	2159	62	2	1	1	0	-1	0	8	0
45	1	19	44	18.0802	2	0	3	30	8.7	76	2	246		70	2	170	72	2	78	45			2	78	16	74	2	2890	76	2	1	1	0	2	-20	0	0
46	1	18	54	20.3244	3	1	1	40	9.6	66	2	225		78	2	155	62	2	68	35			2	68	19.9	80	3	3720	100	4	2	1	0	7	8	5	0
49	1	19	47	18.8271	2	0	3	4.8	8.81	74	2	239		74	2	185	80	3	76	42			2	76	22.5	90	4	3020	80	3	2	1	0	2	-2.4	0	0
50	1	21	50	19.5312	2	1	3	4.8	9.92	62	2	242		72	2	164	68	2	85	49			3	85	22.7	90	4	2567	70	2	2	1	0	0	2.4	0	0
51	1	20	63	25.2363	1	1	3	20	9.85	64	2	259		66	2	158	64	2	68	35			2	68	15	72	2	2920	78	2	1	1	0	1	0	0	0
52	1	19	42.5	16.6016	2	0	3	2.4	9.4	68	2	228		78	2	165	68	2	76	42			2	76	14	72	2	2800	76	2	2	1	0	0.5	0	1	0
53	1	21	62	22.4996	3	0	2	4.8	8.5	78	2	232		76	2	180	78	2	70	36			2	70	13	70	2	1820	10	1	2	1	0	8	10.2	1	0
54	1	20	47	17.9089	2	1	3	2.4	9.2	70	2	242		72	2	168	70	2	66	33			2	66	20	80	3	3230	85	3	2	1	0	5	2.4	5	0
55	1	18	55	19.9594	2	1	3	7.2	8	85	3					150	50	1	68	35			2	68	12	68	2	3340	90	4	1	1	0	0	2.4	48	1
56	2	19	56	18.7109	2	0	3	4.8	6.9	90	4		263	62	2	152					12	68	2	68	3	50	1	4980	95	4	1	1	0	1	0	0	0
57	1	21	43	16.7969	2	0	3	7.2	8.9	74	2	235		74	2	180	78	2	80	46			3	80	17	76	2	2745	74	2	2	1	0	2	0	0	0
58	2	19	68	20.9877	3	1	2	7.2	7.4	76	2		276	50	1	150							1		9.5	68	2	4600	85	3	2	1	0	2	0	2	0
59	2	20	65	22.7583	3	0	2	10	7	85	3		194	100	4	240	76	2			23	104	4	104	24	95	4	4380	80	3	2	3	0	5	0
60	1	19	40	17.313	2	0	3	4.8	9.3	70	2	246		70	2	160	66	2	70	36			2	70	10	66	2	2112	62	2	2	1	0	5	0	27	1
61	1	20	62	22.7732	3	0	1	4.8	9.5	68	2	238		74	2	175	76	2	68	34			2	68	20	80	3	4130	100	4	1	1	0	2	10.2	0	0
62	1	19	75	26.5731	2	0	3	4.8	9	72	2	247		70	2	140			70	36			2	70	13	70	2	2509	70	2	1	1	0	7	0	0	0
63	1	20	52	20.83	2	0	3	2.4	9.4	68	2	243		72	2	158	64	2	85	50			3	85	7	60	2	2660	72	2	2	1	0	2	0	0	0
64	1	20	60	22.5827	2	0	3	10	10.4	50	1	285		40	1	140	30	1	90	52			4	90	15	72	2	3200	85	3	1	1	0	4	0	1	0
65	1	20	47	17.6898	3	0	1	2.4	9.59	66	2	272		60	2	170	72	2	64	30			2	64	25	95	4	3530	100	4	2	1	1	3	0	6	0
66	1	19	60	23.0042	2	0	3	4.8	10.1	62	2	253		68	2	153	60	2	50	25			1	50	20	80	3	3360	95	4	2	1	0	-7	0	0	0
67	1	19	44.8	18.4089	3	0	1	36	9.4	68	2	263		64	2	185	80	3	90	53			4	90	25.9	100	4	3169	85	3	2	1	0	0.2	0	0	0
68	1	20	60.7	21.5065	3	0	2	7.2	8.78	74	2	243		72	2	185	80	3	72	38			2	72	16	74	2	3360	95	4	2	1	4	7	7.8	12	0
69	1	20	51	20.4294	3	0	2	4.8	10.6			306				157	64	2	78	44			2	78	26	100	4	2765	74	2	2	1	1	7	5.2	0	0
70	2	18	78	26.6749	2	0	3	2.4	7.06	80	3		274	50	1	235	72	2			1		1		5.2	62	2	3971	74	2	2	1	0	2	12.6	2	0
71	1	19	51	19.9219	3	1	1	4.8	8.84	74	2	236		74	2	186	80	3	66	33			2	66	15.1	74	2	2675	72	2	2	1	0	2	0	0	0
72	1	19	50	18.3655	3	0	1	2.4	8.75	74	2	248		70	2	165	68	2	100	56			4	100	17.2	76	2	2810	76	2	2	1	0	-1	0	3	0
73	1	21	50	20.8117	2	1	3	30	8.7	76	2				2	175	76	2	72	38			2	72	8	62	2	2490	68	2	2	1	0	2	10	1	0
74	1	19	54	22.4766	3	0	2	10	8.95	72	2	231		76	2	163	68	2	72	38			2	72	14	72	2	2705	74	2	2	1	0	5	-7.6	3	0
75	1	20	54	21.6311	2	1	3	7.2	8.8	74	2	232		76	2	160	66	2	78	44			2	78	20	80	3	3060	80	3	1	1	0	7	0	0	0
76	1	20	58	21.048	2	0	3	15	9.3	70	2	241		72	2	153	60	2	68	34			2	68	18.4	78	2	2994	78	2	2	1	0	7	0	2	0
77	1	20	52	19.1001	2	1	3	4.8	8.28	80	3	241		68	2	190	85	3	72	39			2	72	10.6	66	2	2850	76	2	2	1	2	-2	0	0	0
78	1	20	51	22.9719	2	0	3	2.4	9.3	70	2	243		72	2	162	66	2	64	31			2	64	15	72	2	2970	78	2	2	1	0	7	0	5	0
79	1	19	52	19.5717	2	0	3	10	9.24	70	2	228		78	2	170	72	2	85	50			3	85	13	70	2	2630	72	2	2	1	0	5	5	1	0
80	1	21	49	19.6283	2	1	3	4.8	10.3	60	2	243		72	2	151	60	2	64	30			2	64	14.5	72	2	3290	85	3	2	1	0	3.5	0	0	0
81	1	20	44	17.6254	2	0	3	4.8	8.12	80	3	211		85	3	196	90	4	72	38			2	72	24.2	95	4	2445	68	2	2	1	1	5	5.2	21	1
82	2	20	80	26.1224		1		7.2	8.05	70	2		287	50	1	212	62	2			2		1		17.3	78	2	4435	80	3	2	1	2	7	0	14	1
83	1	19	52	20.061	2	0	3	20	8.2	80	3	192		101	4	180	78	2	80	46			3	80	20	80	3	3890	100	4	2	1	0	2	0	17	1
85	1	21	43	18.6115	2	0	3	2.4	8.99	72	2	241		68	2	150	50	1	90	53			4	90	18.5	78	2	2470	68	2	1	1	0	7	4.8	3	0
86	1	19	53	18.5568	2	0	3	15	8.84	74	2	233		76	2	186	80	3	72	39			2	72	13	70	2	3170	85	3	2	1	0	0	-10.2	2	0
88	1	21	44	17.1875	3	1	1	7.2	10.3	60	2	253		68	2	160	66	2	80	46			3	80	26.4	100	4	2800	76	2	1	1	0	2	0	0	0
89	1	21	58	22.3757	2	1	3	15	8.7	76	2	254		68	2	175	76	2	76	42			2	76	19	80	3	3110	80	3	1	1	0	5	15	0	0
90	2	19	63	19.4444	3	0	2	5	7.52	74	2		254	66	2	234	72	2					1		5.5	62	2	2895	40	1	2	1	9	7	0	0	0
91	1	19	45	17.5781	3	1	2	10	9.2	70	2	226		78	2	175	76	2	76	43			2	76	12.9	70	2	2429	68	2	2	1	1	0	-7.6	1	0
92	1	19	58	19.8352	3	0	1	30	9.2	70	2	219		80	3	193	85	3	78	45			2	78	29	100	4	2307	66	2	1	1	0	2	-15	0	0
93	1	19	59	21.9363	2	0	3	10	8.8	74	2	247		70	2	170	72	2	72	39			2	72	21.3	85	3	3499	100	4	2	1	0	2	0	0	0
94	1	19	51	18.2868	2	1	3	15	9.4	68	2	256		66	2	180	78	2	80	48			3	80	26	100	4	3200	85	3	2	1	0	5	15	1	0
95	2	21	75	23.1481	3	1	2	40	6.8	95	4		195	100	4	240	76	2			19	100	4	100		100	4	5825	100	4	2	1	0	5	0	0	0
96	1	18	52	19.1001	2	1	3	10	10.2	60	2	226		78	2	160	66	2	78	45			2	78	19	80	3	3045	80	3	2	1	0	5	0	11	0
97	1	19	44	16.5607	2	0	3	15	8.4	78	2	217		85	3	211	100	4	76	42			2	76	17	76	2	2675	72	2	2	1	0	0	-10.2	0	0
98	1	20	48	17.0068	3	0	2	4.8	8.81	74	2	217		85	3	170	72	2	80	46			3	80	24.2	95	4	2380	66	2	1	1	0	2	0	4	0
99	1	21	48	18.2899	3	1	1	4.8	8.8	74	2	233		76	2	158	64	2	64	31			2	64	25	95	4	2790	74	2	1	1	0	2	10.2	0	0
100	1	18	47	19.0677	2	0	3	2.4	9.7	66	2	293				163	68	2	74	41			2	74	4	30	1	2375	66	2	1	1	0	-0.5	0	0	0
101	1	20	57	21.9899	2	0	3	4.8	9.3	70	2	234		76	2	169	72	2	72	38			2	72	23	90	4	2595	70	2	1	1	0	2	10.2	0	0
102	1	20	59	22.2063	3	1	2	40	9.3	70	2	213		85	3	170	72	2	74	40			2	74	25	95	4	3870	100	4	1	1	1	2	0	2	0
103	1	21	52	21.6441	3	0	2	4.8	9.5	68	2	242		72	2	140			66	33			2	66	10	66	2	2530	70	2	2	1	0	5	0	0	0
104	2	20	71	22.921	3	0	2	48	7.9	72	2		261	64	2	190					1		1		16	76	2	5600	100	4	2	1	1	-6	0	0	0
106	1	20	54	21.0937	2	0	3	2.4	8.6	76	2	226		78	2	175	76	2	68	35			2	68	18	78	2	3026	80	3	2	1	1	2	0	1	0
107	1	19	40	15.8222	3	1	1	4.8	10	62	2	231		76	2	175	76	2	76	43			2	76	21	85	3	2675	72	2	2	1	0	2	0	4	0
108	1	20	45	18.2563	2	0	3	4.8	9.3	70	2	226		78	2	182	80	3	85	49			3	85	18	78	2	2825	76	2	2	1	0	5	-2.4	7	0
109	1	19	51	20.6905	2	0	3	2.4	9.3	70	2	241		72	2	168	70	2	70	37			2	70	24	95	4	2935	78	2	2	1	0	-1.9	7.6	2	0
110	1	20	50	19.2894	2	1	3	4.8	9.2	70	2	237		74	2	175	76	2	62	29			2	62	15	72	2	2970	78	2	2	1	0	-4	0	0	0
111	2	20	78	25.763	3	0	2	4.8	8	70	2		283	50	1	180					3		1		13	72	2	3960	74	2	2	1	0	7	0	3	0
112	1	20	60	22.0386	3	1	2	4.8	9.1	72	2	249		70	2	180	78	2	76	42			2	76	24	95	4	3275	85	3	2	1	0	0	10.2	3	0
113	1	18	48.5	18.9453	3	1	2	4.8	9.28	70	2	231		76	2	192	85	3	80	47			3	80	9.5	64	2	2179	62	2	2	1	0	2	0	1	0
114	1	20	52	19.5717	3	1	2	7.2	9	72	2	214		85	3	165	68	2	76	42			2	76	22.5	90	4	2800	76	2	1	1	1	7	0	12	0
115	1	19	57	19.0451	2	0	3	15	8.68	76	2	243		72	2	170	72	2	70	36			2	70	16.7	76	2	3380	95	4	2	1	0	1	0	0	0
116	1	20	50	20.0288	3	1	2	4.8	8.5	78	2	223		80	3	190	85	3	101	58			4	101	15	72	2	3735	100	4	2	1	0	7	0	0	0
117	1	20	60	24.974	3	0	1	4.8	8.9	74	2	241		68	2	163	68	2	70	37			2	70	14	72	2	3075	80	3	2	1	3	7	-2.4	30	1
118	1	19	45	18.2563	2	0	3	15	9.1	72	2	278				160	66	2	90	52			4	90	20	80	3	3750	100	4	1	1	2	-2	15	0	0
119	1	21	50	18.3655	3	1	1	15	8.3	80	3	244		72	2	200	90	4	64	30			2	64	17	76	2	3375	95	4	2	1	1	2	-10.2	0	0
120	1	20	59	20.1771	3	0	2	30	9.5	68	2	247		70	2	165	68	2	60	27			2	60	16	74	2	2629	72	2	2	1	0	2	18	0	0
121	1	19	51	21.2279	3	0	1	15	9.55	66	2	263		64	2	155	62	2	70	37			2	70	18.9	78	2	2260	64	2	2	1	0	7	-10.2	0	0
122	1	19	51	20.4294	2	0	3	2.4	9.7	66	2	256		66	2	155	62	2	30	20			1	30	17	76	2	2700	74	2	1	1	0	7	7.6	1	0
123	1	20	57	23.1247	3	0	2	10	8.8	74	2	224		80	3	180	78	2	76	42			2	76	16	74	2	3010	80	3	2	1	2	0	20	0	0
124	1	21	53	20.7031	3	0	2	10	9	72	2	228		78	2	185	80	3	74	41			2	74	6.5	60	2	2535	70	2	2	1	0	5	0	0	0
125	1	18	51	20.6905	2	1	3	4.8	9.5	68	2	249		70	2	165	68	2	70	37			2	70	13	70	2	2915	78	2	1	1	0	5	0	0	0
126	1	19	58	23.2335	1	1	3	2.4	9.2	70	2	235		74	2	158	64	2	66	33			2	66	16.5	76	2	2455	68	2	2	1	0	2	0	0	0
127	1	20	52.5	19.5196	3	0	2	10	8.6	76	2	222		80	3	170	72	2	78	44			2	78	21.5	85	3	3480	100	4	2	1	0	2	5	1	0
128	1	20	55	20.202	2	1	3	4.8	9	72	2	254		68	2	198	90	4	76	42			2	76	15.4	74	2	2430	68	2	2	1	0	5	0	0	0
129	1	20	48	19.4734	3	0	2	4.8	8.9	74	2	256		66	2	173	74	2	68	34			2	68	10	66	2	2700	74	2	2	1	0	-2	0	0	0
130	1	20	65	26.0375	2	1	3	10	9.3	70	2	227		78	2	200	90	4	70	36			2	70	22	85	3	3275	85	3	2	1	0	-5	0	21	1
131	1	20	63	21.7993	2	1	3	7.2	9.3	70	2	242		72	2	170	72	2	64	30			2	64	20	80	3	3300	90	4	1	1	0	2	0	0	0
132	1	20	85	29.0688	3	0	2	2.4	10.3	60	2	255		66	2	165	68	2	68	34			2	68	13	70	2	3600	100	4	2	1	0	5	27.6	0	0
133	1	20	61	23.2434	2	0	3	4.8	9.5	68	2	249		70	2	164	68	2	66	32			2	66	17	76	2	3365	95	4	1	1	0	7	0	3	0
134	1	20	64	22.9481	3	0	2	4.8	8.78	74	2	248		70	2	185	80	3	62	28			2	62	7	60	2	2730	74	2	2	1	1	5	5.2	4	0
135	1	19	70	21.6049	2	0	3	15	8.5	78	2	243		72	2	191	85	3	80	48			3	80	19	80	3	4250	100	4	1	1	0	5	0	3	0
136	1	20	44	18.3143	2	1	3	2.4	9.3	70	2	223		80	3	181	80	3	62	29			2	62	19	80	3	2740	74	2	1	1	0	0	27.6	0	0
137	1	19	46	18.1955	2	0	3	4.8	9.29	70	2	229		78	2	180	78	2	64	31			2	64	16.6	76	2	3090	80	3	2	1	0	7	0	1	0
139	1	20	47.5	19.2706	3	0	1	4.8	8.1	80	3	218		80	3	190	85	3	80	46			3	80	18	78	2	3015	80	3	2	1	1	-0.5	2.4	2	0
140	1	19	67	24.0238	3	0	2	7.2	8.87	74	2	235		74	2	163	68	2	64	31			2	64	16	74	2	3610	100	4	2	1	1	7	7.8	0	0
141	1	20	53	20.7031	3	0	1	10	9.1	72	2	267		62	2	180	78	2	30	20			1	30	23.9	90	4	2795	74	2	2	1	0	-1	-7.6	7	0
142	1	19	52	20.3125	3	1	1	10	8.9	74	2	254		68	2	170	72	2	85	49			3	85	18	78	2	2730	74	2	2	1	0	-1	20	14	1
144	1	20	49	19.3821	2	0	3	4.8	9.1	72	2	185		76	2	170	72	2	72	38			2	72	11	66	2	2925	78	2	2	1	0	2	0	8	0
145	2	20	62	18.5135	3	1	1	20	7.82	72	2		241	68	2	235	72	2			1		1		10	68	2	4515	80	3	1	1	0	3	-15.2	3	0
146	1	20	55	22.8928	3	0	2	15	8.7	76	2	233		76	2	171	72	2	76	43			2	76	14.7	72	2			1	1	1	2	5	0	0	0
147	1	19	57	22.8329	2	0	3	2.4	9.68	66	2	264		64	2	160	66	2	70	37			2	70	18	78	2	2825	76	2	2	1	0	7	0	37	1
148	1	20	65	25.3906	3	0	2	15	9.5	68	2	245		70	2	170	72	2	101	58			4	101	16	74	2	3890	100	4	2	1	0	7	-12.6	4	0
149	1	20	45	16.5289	2	1	3	7.2	9.6	66	2	243		72	2	180	78	2	62	28			2	62	6	60	2	2210	64	2	1	1	0	0	-2.4	0	0
150	1	19	50	18.3655	2	0	3	10	8.5	78	2	241		72	2	170	72	2	78	45			2	78	10	66	2	3725	100	4	1	1	0	7	0	3	0
151	1	18	50	18.3655	3	1	2	2.4	9.7	66	2	253		68	2	145	40	1	70	36			2	70	9	64	2	2030	60	2	2	1	0	7	2.4	1	0
152	2	20	90	27.1706		0		2.4	8	70	2		328	30	1	190	20	1					1		8.2	66	2	4029	74	2	1	1	1	2	0	19	1
153	1	19	51	17.6471	3	1	1	2.4	9.5	68	2	247		70	2	170	72	2	74	40			2	74	26	100	4	3480	100	4	1	1	0	1	12.6	9	0
154	1	20	60	21.5139	3	0	1	4.8	9.6	66	2	228		78	2	170	72	2	78	45			2	78	17.2	76	2	3181	85	3	1	1	0	7	5.2	6	0
155	1	19	49	18.6709	2	0	3	10	9.95	62	2	251		68	2	150			62	28			2	62	23	90	4	2815	76	2	2	1	0	2	5	0	0
156	1	20	56	21.0772	2	0	3	4.8	8.78	74	2	236		74	2	195	90	4	76	43			2	76	21.2	85	3	3355	95	4	2	1	0	-1	0	0	0
157	1	19	52	20.061	3	1	1	2.4	9.3	70	2	241		68	2	175	76	2	80	48			3	80	17	76	2	2855	76	2	2	1	0	-3	7.6	3	0
158	1	18	48	18.75	3	1	2	7.2	8.3	80	3	221		80	3	200	90	4	74	41			2	74	15	72	2	2835	76	2	2	1	0	0	7.8	3	0
159	1	20	52	18.8707	2	1	3	15	8.4	78	2	195		100	4	170	72	2	80	46			3	80	13	70	2	3300	90	4	2	1	1	5	-12.6	2	0
160	2	20	90	28.089	3	1	2	2.4	7.5	76	2		238	72	2	224	68	2					1		10.6	68	2	3033	50	1	2	1	0	5	17.6	3	0
161	1	18	65	23.8751	2	0	3	15	8.5	78	2	242		72	2	170	72	2	66	33			2	66	11	66	2	3320	90	4	1	1	0	7	0	7	0
162	1	20	53	20.7031	3	1	1	4.8	9.8	64	2	254		68	2	172	74	2	72	38			2	72	14.6	72	2	2533	70	2	1	1	3	2	0	0	0
163	1	20	55	19.487	3	0	2	2.4	9.46	68	2	229		78	2	175	76	2		15			1		10.2	66	2	2634	72	2	2	1	0	-2	12.6	5	0
164	1	18	53	20.7031	2	1	3	15																						1	2	1	3	-2	0	26	1
165	1	19	42	17.4818	2	0	3	2.4	9.1	72	2	244		72	2	175	76	2	74	40			2	74	12	68	2	2705	74	2	2	1	1	-2	0	18	1
166	1	20	45	16.937	3	0	2	4.8	9.7	66	2	237		74	2	145			68	34			2	68	12	68	2	3030	80	3	2	1	0	5	0	0	0
167	1	19	44	17.4044	3	0	2	2.4	9.03	72	2	237		74	2	170	72	2	64	30			2	64	9.4	64	2	2500	70	2	2	1	0	2	0	4	0
168	1	21	48	19.9792	3	0	2	30	7.83	85	3	221		80	3	166	70	2	74	40			2	74	7.7	62	2			1	2	1	0	7	0	0	0
169	1	20	50	19.7777	2	1	3	15	8.9	74	2	241		72	2	170	72	2	80	47			3	80	19.5	80	3	2820	76	2	1	1	1	7	0	2	0
170	1	20	42	16.4062	2	0	3	2.4	9.58	66	2	254		68	2	165	68	2	70	36			2	70	12	68	2	2335	66	2	2	1	0	0	0	0	0
171	1	21	54	20.8325	2	1	3	7.2	8.3	80	3	212		85	3	205	95	4	74	40			2	74	19	80	3	3300	90	4	2	1	1	2	0	0	0
172	1	18	42	16.8242	2	1	3	4.8	9.9	64	2	242		64	2	145	40	1	70	37			2	70	19	80	3	2900	78	2	2	1	0	0	0	11	0
173	2	19	62	18.9249	2	0	3	2.4	7.54	74	2		256	66	2	232	72	2					1		21	85	3	3800	70	2	1	1	0	-2	0	0	0
174	1	20	51	20.9566	2	1	3	15	8.4	78	2	224		80	3	175	76	2	74	40			2	74	12.5	70	2	2171	62	2	2	1	0	0	-10.2	2	0
175	1	19	47	17.0562	2	1	3	7.2	9.5	68	2	246		70	2	190	85	3	80	47			3	80	15	72	2	2740	74	2	2	1	2	5	0	4	0
177	1	20	48	18.0662	2	0	3	4.8	9.3	70	2	234		76	2	196	90	4	74	40			2	74	16	74	2	2810	76	2	2	1	0	-1	0	4	0
178	1	20	45	18.7305	2	1	3	2.4	8.9	74	2	225		78	2	155	62	2	78	44			2	78	17.5	76	2	3190	85	3	1	1	0	10	27.6	0	0
179	1	19	69	28.7201	2	0	3	2.4	10	62	2	292		40	1	140	30	1	74	40			2	74	13.1	70	2	3730	100	4	2	1	0	1	0	10	0
180	1	20	58	21.3039	3	1	2	2.4	9.2	70	2	245		70	2	196	90	4	66	33			2	66	23	90	4	3040	80	3	1	1	0	5	0	6	0
181	2	20	55	19.487	3	0	1	10	7.2	78	2		233	74	2	210	60	2			16	85	3	85	16.4	78	2	4725	85	3	2	1	3	2	0	0	0
182	1	20	62	23.9188	3	0	1	4.8	10.2	60	2	246		70	2	180	78	2	62	28			2	62	18	78	2	3700	100	4	2	1	2	5	2.4	2	0
183	1	19	80	30.4832	2	0	3	2.4	9.73	64	2	252		68	2	153	60	2	40	22			1	40	12.5	70	2	3089	80	3	2	1	0	0	0	0	0
184	1	19	80	30.1103	2	0	3	2.4	8.66	76	2	238		74	2	177	76	2	66	32			2	66	11.9	68	2	3053	80	3	2	1	1	-3.5	0	1	0
185	1	20	52	21.6441		1		2.4	10.46	50	1	249		70	2	160	66	2	74	40			2	74	27.9	100	4	2035	60	2	2	1	0	7	0	6	0
186	1	19	46	17.7462	3	0	1	10	9.5	68	2	243		72	2	175	76	2	74	40			2	74	23.2	90	4	2970	78	2	2	1	0	0	0	0	0
187	1	20	49	18.9036	2	1	3	4.8	9	72	2	221		80	3	196	90	4	68	34			2	68	19	80	3	2090	60	2	2	1	0	5	10.2	0	0
188	1	19	50	19.5312	3	0	2	4.8	8.79	74	2	217		85	3	180	78	2	74	40			2	74	18.4	78	2	2656	72	2	1	1	2	7	25.2	0	0
189	1	19	40	17.0874	3	0	2	2.4	9.7	66	2	298				150	50	1	72	38			2	72	17	76	2	2590	70	2	2	1	0	0	0	0	0
190	1	20	52	18.8707	3	1	2	4.8	9.21	70	2	235		74	2	170	72	2	74	40			2	74	22.2	90	4	3420	100	4	2	1	0	5	10.2	0	0
191	1	20	42	16.0037	3	0	2	2.4	9.4	68	2				2	165	68	2	66	32			2	66	10.1	66	2	2808	76	2	2	1	0	5	7.6	0	0
192	1	19	57	21.1927	2	0	3	4.8	9.2	70	2	241		68	2	153	60	2	70	36			2	70	15	72	2	2950	78	2	2	1	0	-2	-2.4	0	0
193	1	18	52	19.3337	2	0	3	10	8.63	76	2	184		80	3	179	78	2	70	37			2	70	16	74	2	3290	85	3	1	1	0	-6	5	0	0
194	1	20	52	19.1001	2	0	3	30	9.1	72	2	244		72	2	175	76	2	62	28			2	62	14	72	2	3370	95	4	1	1	1	5	-15	0	0
195	2	20	90	27.7778	2	0	3	4.8	7.5	76	2		293	40	1	195	30	1					1		2	40	1	4730	85	3	2	1	0	0	0	1	0
196	1	19	54	19.8347	2	1	3	4.8	8.7	76	2	248		70	2	185	80	3	80	48			3	80	24.1	95	4	3439	100	4	2	1	0	2	0	2	0
197	2	20	85	26.8274	3	1	1	36	7.5	76	2		273	50	1	220	66	2			2		1		11	70	2	4435	80	3	2	1	1	2	12	4	0
198	1	20	54	19.8347	2	0	3	4.8	9.4	68	2	242		72	2	175	76	2	60	27			2	60	18.6	78	2	3570	100	4	2	1	0	2	0	0	0
199	1	21	43	16.5889	2	1	3	4.8	9.92	62	2	235		74	2	152	60	2	76	42			2	76	12.6	70	2	1755		1	2	1	1	3	10.2	0	0
200	1	18	51	19.9219	2	1	3	2.4	9.36	68	2	272		60	2	135	20	1	74	41			2	74	17.3	76	2	2575	70	2	1	1	1	-4.5	0	5	0
201	1	20	50	18.8189	2	0	3	2.4	9.5	68	2	244		50	1	150	50	1	68	34			2	68	14.6	72	2	2265	64	2	2	1	0	0	12.6	1	0
202	1	20	59	21.9363	2	1	3	5	9.7	66	2	242		64	2	161	66	2	72	38			2	72	17	76	2	3410	100	4	2	1	1	-1	10	4	0
203	1	18	51	19.6752	3	0	1	2.4	9.48	68	2	244				192	85	3	70	36			2	70	10.9	66	2	2000	60	2	1	1	0	5	0	0	0
204	1	19	54	19.1327	3	0	2	4.8	8.4	78	2	245		70	2	185	80	3	68	35			2	68	27.4	100	4	2445	68	2	1	1	0	-3	10.2	2	0
205	1	19	45	17.3604	2	0	3	15	10	62	2	247		70	2	182	80	3	72	38			2	72	9.2	64	2	3166	85	3	2	1	0	2	5	9	0
206	1	21	52	18.424	3	1	1	4.8	9.1	72	2	227		78	2	195	90	4	68	34			2	68	16	74	2	2676	72	2	2	1	0	3	0	0	0
207	1	19	49	19.1406	3	0	1	4.8	9.2	70	2	242		72	2	170	72	2	101	58			4	101	20	80	3	2965	78	2	2	1	0	5	0	2	0
208	1	20	46	18.4265	2	1	3	4.8	10.3	60	2	238		74	2	185	80	3	72	39			2	72	20	80	3	2420	68	2	1	1	0	2	0	3	0
209	2	20	65	20.0617	3	0	1	15	6.9	90	4		251	68	2	220	66	2			2		1		12.2	72	2	3936	72	2	2	1	2	-6.5	-5	5	0
210	2	20	65	20.0617	3	0	1	15	6.9	90	4		251	68	2	220	66	2			2		1		12.2	72	2	3936	72	2	2	1	2	-6.5	-5	5	0
211	1	18	56	18.9292	2	1	3	15	9.1	72	2	243		72	2	170	72	2	40	22			1	40	19	80	3	3255	85	3	2	1	0	0	0	0	0
212	1	19	70	24.2215	3	0	2	2.4	9.05	72	2	252		68	2	191	85	3	70	36			2	70	8.1	62	2	3101	80	3	1	1	0	2	0	1	0
213	1	19	40	16.6493	2	1	3	4.8	9	72	2	185		76	2	180	78	2	76	42			2	76	14	72	2	2540	70	2	2	1	0	-2	0	24	1
214	1	20	48	18.75	3	1	1	2.4	8.87	74	2	216		85	3	174	74	2	80	47			3	80	19	80	3	2680	72	2	1	1	0	-3	0	23	1
215	1	20	53	19.7055	2	0	3	4.8	9.3	70	2	245		70	2	160	66	2	70	37			2	70	24	95	4	2890	76	2	2	1	2	-3.1	15.2	6	0
216	1	19	57	22.5466	2	1	3	7.2	9.1	72	2	234		76	2	170	72	2	72	39			2	72	16	74	2	3030	80	3	2	1	0	2	7.8	1	0
217	1	19	50	20.0288	3	0	1	4.8	8.9	74	2	255		66	2	165	68	2	74	40			2	74	13.7	70	2	3115	80	3	2	1	1	0	2.4	12	0
218	1	20	80	28.6851	3	0	1	7.2	10.3	60	2	273		60	2	135	20	1	60	27			2	60	13.2	70	2	3490	100	4	2	1	0	-1	0	3	0
219	2	19	60	22.0386	2	0	3	2.4	7.66	74	2		253	66	2	217	64	2					1		8.1	66	2	3073	50	1	1	1	2	5	4.8	5	0
220	1	18	47	18.8271	2	0	3	2.4	10.6	40	1	236		74	2	164	68	2	74	41			2	74	16	74	2	2594	70	2	1	1	0	-2	7.2	3	0
221	1	21	54	18.4672	3	0	2	10	9.8	64	2	241		72	2	180	78	2	78	45			2	78	20	80	3	3155	85	3	2	1	0	-2	0	6	0
222	1	19	50	19.052	2	1	3	7.2	9.3	70	2	185		76	2	165	68	2	72	39			2	72	19	80	3	3110	80	3	1	1	0	-2	-4.8	26	1
223	1	20	50	17.7154	2	1	3	4.8	9.3	70	2	185		76	2	161	66	2	74	40			2	74	11.3	68	2	2930	78	2	2	1	0	2	0	0	0
224	1	19	46.5	18.8649	3	1	1	15	9.2	70	2	261		64	2	172	74	2	64	30			2	64	19	80	3	2900	78	2	2	1	2	5	-12.6	4	0
225	1	21	45	17.7999	2	1	3	10	8.9	74	2	241		72	2	190	85	3	64	30			2	64	9	64	2	3165	85	3	2	1	1	0	0	4	0
226	1	19	76	27.9155	2	1	3	4.8	10.1	62	2	273		60	2	160	66	2	62	28			2	62	9	64	2	3035	80	3	2	1	0	2	25.2	0	0
227	1	20	50	19.5312	2	1	3	2.4	9.5	68	2	264		64	2	180	78	2	76	43			2	76	22	85	3	3300	90	4	2	1	0	2	2.4	20	1
228	1	20	50	20.8117	3	0	2	4.8	9.1	72	2	254		68	2	170	72	2	74	40			2	74	13	70	2	3110	80	3	2	1	1	7	-2.4	0	0
229	1	19	50	18.3655	3	0	1	4.8	8.6	76	2	211		85	3	185	80	3	80	46			3	80	15.5	74	2	3065	80	3	1	1	0	3	10.2	5	0
230	1	18	56	18.2857	2	1	3	30	8.6	76	2	203		95	4	190	85	3	64	30			2	64	22	85	3	3330	90	4	1	1	0	1	6	3	0
231	1	20	53	20.7031	3	1	2	5	8.3	80	3	239		74	2	155	62	2	76	42			2	76	10.3	66	2	2890	76	2	1	1	1	2	-2.6	1	0
232	1	20	51	18.7328	2	0	3	20	10.1	62	2	272		60	2	151	60	2	64	30			2	64	17	76	2	2209	64	2	2	1	0	4	16	0	0
233	1	21	66	22.8374	2	0	3	2.4	9.4	68	2	236		74	2	175	76	2	72	38			2	72	12	68	2	3470	100	4	2	1	1	-4	0	1	0
234	1	20	49	22.6757	3	0	2	15	8.8	74	2	226		78	2	185	80	3	76	43			2	76	22	85	3	2640	72	2	2	1	2	2	0	0	0
235	1	19	52	20.83	2	0	3	7.2	9.4	68	2	238		74	2	165	68	2	66	32			2	66	19.5	80	3	2260	64	2	2	1	1	-1	0	5	0
236	1	19	45	17.1468	3	0	1	4.8	9.1	72	2	236		74	2	170	72	2	70	36			2	70	20.3	80	3	2855	76	2	1	1	1	-2	0	9	0
237	1	20	55	20.202	3	0	2	4.8	9.2	70	2	239		74	2	170	72	2	72	38			2	72	11.2	68	2	2945	78	2	2	1	1	7	0	11	0
238	1	20	42	18.4202	2	1	3	10	10	62	2	261		64	2	153	60	2	72	38			2	72	13	70	2	2167	62	2	1	1	0	2	0	0	0
239	1	18	65	24.7676		0		10	9.7	66	2	272		60	2	151	60	2	70	37			2	70	25	95	4	2688	72	2	1	1	0	2	-7.6	0	0
240	1	19	63	23.4236	2	0	3	10	9.77	64	2	242		64	2	155	62	2	80	46			3	80	15	72	2	3495	100	4	2	1	0	5	20	0	0
242	1	21	49	19.1406	3	0	2	4.8	8.9	74	2	233		76	2	170	72	2	64	30			2	64	27.3	100	4	4292	100	4	2	1	0	2	5.2	1	0
243	2	22	55	20.202	2	0	3	4.8	8.1	70	2		251	68	2	210	60	2			4		1				1	5245	100	4	1	1	1	0	0	0	0
244	1	21	45	20	2	0	3	4.8	9.9	64	2	232		76	2	168	70	2	30	21			1	30	19.4	80	3	2500	70	2	2	1	0	3	25.2	0	0
245	2	19	82	24.2202	3	0	2	48	7.8	72	2		266	62	2	217	64	2			1		1		12	70	2	4255	78	2	1	1	0	2	-38	0	0
246	2	20	70	21.1327	3	1	2	10	7.2	78	2		264	62	2	227	68	2			2		1		7.5	64	2	4095	76	2	2	1	0	5	-7.6	4	0
247	1	20	54	19.3625	2	0	3	2.4	8.56	76	2	229		78	2	171	72	2	68	35			2	68	19.8	80	3	2838	76	2	2	1	0	5	2.4	5	0
248	1	20	60	22.3081	3	0	2	15	9.6	66	2	267		62	2	160	66	2	62	28			2	62	7	60	2	3180	85	3	1	1	0	-1	0	14	1
249	1	21	51	20.4294	3	0	2	7.2	9.2	70	2	249		70	2	150	50	1	80	46			3	80	20	80	3	2950	78	2	2	1	0	-2	12.8	0	0
250	1	20	51	20.4294	3	0	2	10	9.6	66	2	231		76	2	178	78	2	68	35			2	68	22	85	3	2725	74	2	1	1	0	2	-2.8	0	0
252	1	19	49	19.3821	3	0	2	15	9.1	72	2	232		76	2	170	72	2	70	36			2	70	17.6	76	2	2995	78	2	1	1	0	2	25	0	0
253	1	18	67	26.8386		0	3	2.4			1	288		40	1	143	40	1	68	35			2	68	5	40	1	2460	68	2	2	1	0	0	0	2	0
254	1	20	54	19.5965	3	0	2	2.4	9.3	70	2	224		80	3	155	62	2	66	32			2	66	12	68	2	4090	100	4	2	1	0	-2	4.8	5	0
255	1	20	50	19.052	3	1	2	4.8	9.4	68	2	271		60	2	160	66	2	76	43			2	76	19	80	3	3200	85	3	2	1	0	-1	5.2	1	0
256	1	20	42	18.1787	3	0	2	2.4	8.21	80	3	232		76	2	175	76	2	76	42			2	76	9	64	2	2755	74	2	2	1	1	1	2.4	0	0
257	1	20	55	20.7008	2	1	3	4.8	8.9	74	2	227		78	2	157	64	2	76	43			2	76	15	72	2	3300	90	4	2	1	0	0	10.2	0	0
258	1	20	51.5	19.3835	3	1	1	15	9.6	66	2	231		76	2	182	80	3	76	43			2	76	25.5	95	4	3005	80	3	2	1	0	2	0	0	0
259	1	19	46	17.9687	3	0	1	2.4	9.3	70	2	248		70	2	165	68	2	64	30			2	64	15	72	2	1985	50	1	1	1	0	0	0	0	0
261	1	20	58	23.2335	2	0	3	15	9.7	66	2	242		64	2	160	66	2	72	39			2	72	14	72	2	3695	100	4	2	1	0	7	5	2	0
262	1	18	45	17.5781	2	0	3	2.4	9.2	70	2	241		72	2	175	76	2	85	49			3	85	20	80	3	3255	85	3	1	1	3	-4	0	13	0
263	1	20	54	20.5761		1		4.8	9.34	68	2	242		72	2	165	68	2	76	43			2	76	8.2	62	2	2370	66	2	2	1	1	7	0	14	1
264	1	22	61	22.68	2	0	3	2.4	8.9	74	2	237		74	2	160	66	2	72	38			2	72	18	78	2	3915	100	4	1	1	2	2	0	0	0
265	1	20	45	18.026	3	1	2	48	9.4	68	2	264		64	2	168	70	2	95	55			4	95	25	95	4	3080	80	3	1	1	0	0	-43.2	7	0
266	1	20	61	22.4059	3	0	2	2.4	9.2	70	2	266		62	2	160	66	2	70	36			2	70	18	78	2	3560	100	4	2	1	0	1	0	0	0
267	1	19	53	20.7031	2	1	3	7.2	9.2	70	2	251		68	2	180	78	2	68	35			2	68	20	80	3	3560	100	4	2	1	0	0.5	2.8	0	0
268	1	20	52	19.5717	2	0	3	4.8	8.7	76	2	227		78	2	172	74	2	64	30			2	64	20.5	80	3	2830	76	2	2	1	0	2	0	0	0
269	1	20	59	19.7133	2	1	3	4.8	8.73	74	2	185		76	2	208	100	4	64	30			2	64	16.5	76	2	3455	100	4	2	1	0	2	0	4	0
270	1	20	46	19.6506	3	0	1	2.4	9.5	68	2	240		72	2	165	68	2	76	42			2	76	6	60	2	2640	72	2	1	1	0	7	2.4	3	0
271	1	20	52	20.3125	2	0	3	4.8	10	62	2	252		68	2	165	68	2	72	39			2	72	16.5	76	2	2468	68	2	2	1	0	5	0	0	0
272	1	18	42	17.0392	2	0	3	15	10	62	2	282				156	62	2	74	41			2	74	21	85	3	2720	74	2	2	1	0	2	0	0	0
273	1	20	60	21.2585	3	1	2	4.8	8.82	74	2	214		85	3	195	90	4	66	32			2	66	16.9	76	2	3550	100	4	2	1	0	2	0	0	0
274	1	20	49	20.1348	2	0	3	4.8	10.35	50	1	273		60	2	135	20	1	62	29			2	62	7.5	62	2	2604	72	2	2	1	0	-2	25.2	6	0
275	1	20	57	22.2656	3	0	2	4.8	8.8	74	2	205		90	4	170	72	2	70	36			2	70	16.5	76	2	3305	90	4	2	1	0	-2	0	1	0
276	1	19	51	20.1733	2	0	3	10	8.4	78	2	219		80	3	151	60	2	90	53			4	90	23.6	90	4	3260	85	3	1	1	1	-2	26	2	0
277	1	20	49	19.3821	3	0	2	15	8.4	78	2	231		76	2	185	80	3	70	36			2	70	11	66	2	3020	80	3	2	1	0	-0.8	-10.2	1	0
278	2	20	60	18.1138	3	0	2	15		100	4		254	66	2	255	80	3			14	76	2	76	6.5	64	2	3845	72	2	2	1	7	-1	-10.2	6	0
279	1	22	48	19.4734	2	0	3	2.4	8.7	76	2	232		76	2	170	72	2	85	49			3	85	17	76	2	2750	74	2	1	1	2	0	0	0	0
280	1	20	53	19.4674	2	0	3	10	8.8	74	2	255		66	2	200	90	4	76	42			2	76	14	72	2	3340	90	4	2	1	0	0	0	0	0
281	1	21	72	26.7698	2	1	3	10	10.6			303				137	30	1	50	25			1	50	11	66	2	3085	80	3	1	1	0	3	5	0	0
282	2	20	65	22.4913	2	1	3	2.4	8.82	62	2				1	201	40	1					1		16.2	76	2	2952	50	1	1	1	1	5	2.4	17	1
283	1	19	76	26.9274	3	1	1	7.2	10.08	62	2				1	150	50	1	64	31			2	64	18	78	2	2725	74	2	2	1	2	5	0	10	0
285	1	20	46	17.3134	3	0	1	2.4	8	85	3	199		95	4	190	85	3	85	50			3	85	29	100	4	3000	80	3	2	1	1	2	27.6	6	0
286	1	20	51	19.433	2	0	3	2.4	10.3	60	2	264		64	2	176	76	2	64	30			2	64	13	70	2	2565	70	2	2	1	0	2	0	0	0
287	1	20	48	18.9866	3	1	2	2.4	8.62	76	2	272		60	2	198	90	4	74	40			2	74	24.2	95	4	2292	64	2	1	1	0	-1	27.6	0	0
288	1	21	52	19.8141	3	1	1	2.4	9.6	66	2	233		76	2	192	85	3	101	58			4	101	14	72	2	2214	64	2	2	1	3	5	2.4	11	0
289	1	19	49	19.1406	2	0	3	4.8	8.99	72	2	241		72	2	160	66	2	60	27			2	60	18	78	2	2450	68	2	1	1	0	2	10.2	0	0
290	1	19	53	19.4674	2	0	3	4.8	9.2	70	2	185		76	2	145	40	1	70	37			2	70	23.4	90	4	2719	74	2	2	1	2	7	-2.4	3	0
291	1	21	53	21.2306	2	0	3	2.4	8.7	76	2	231		76	2	160	66	2	68	35			2	68	15	72	2	2690	72	2	1	1	0	7	0	0	0
292	1	19	50	18.8189	2	1	3	4.8	9.47	68	2	261		64	2	175	76	2	85	50			3	85	19.5	80	3	3240	85	3	1	1	12	-5	15.2	5	0
293	1	20	63	22.3214	3	1	2	4.8	9.7	66	2	243		72	2	180	78	2	70	36			2	70	9	64	2	2375	66	2	2	1	0	2	10.2	0	0
294	1	19	57	23.1247	2	0	3	4.8	9.2	70	2	221		80	3	167	70	2	70	37			2	70	20	80	3	2470	68	2	1	1	0	-6	2.4	2	0
295	2	20	50	17.7154	2	0	3	4.8	8	70	2		258	64	2	248	80	3			10	64	2	64	4.3	60	2	3611	68	2	2	1	6	2	0	2	0
297	1	18	45	18.026	3	0	1	10	8.8	74	2	241		72	2	155	62	2	70	37			2	70	14.5	72	2	2929	78	2	2	1	0	7	0	0	0
298	1	19	46	18.4265	3	1	2	9.6	9.5	68	2	243		60	2	195	90	4	76	42			2	76	7	60	2	2000	60	2	2	1	0	0	-2.4	0	0
299	1	20	43	16.7969	3	0	1	20	9.3	70	2	238		74	2	172	74	2	74	40			2	74	25	95	4	3130	80	3	1	1	0	7	-12.8	11	0
300	1	19	51	18.1778	3	0	2	10	8.6	76	2	251		68	2	185	80	3	72	38			2	72	12	68	2	2580	70	2	1	1	1	2	0	2	0
301	1	20	50	20.0288	2	0	3	4.8	8.9	74	2	243		72	2	160	66	2	68	34			2	68	16	74	2	3490	100	4	1	1	0	-4	0	2	0
302	1	20	70	26.3465	3	0	2	10	10.5	50	1	275		50	1	160	66	2	64	30			2	64	14.5	72	2	2580	70	2	2	1	0	5	-7.6	3	0
303	1	19	52	20.3125	3	1	1	4.8	8.8	74	2	225		78	2	160	66	2	76	43			2	76	17.3	76	2	2835	76	2	2	1	0	-2.3	31.2	8	0
305	1	20	49	19.1406	2	0	3	2.4	9.6	66	2	237		74	2	170	72	2	85	49			3	85	10	66	2	3300	90	4	1	1	0	2	0	2	0
306	1	19	43	15.7943	3	0	1	4.8	8.7	76	2	221		80	3	170	72	2	90	52			4	90	12	68	2	3685	100	4	2	1	7	5	0	4	0
307	1	20	56	23.3091	3	0	2	4.8	9.3	70	2	224		80	3	155	62	2	72	38			2	72	17	76	2	2750	74	2	2	1	0	4	0	0	0
308	1	21	48	18.75	2	0	3	7.2	9	72	2	248		70	2	175	76	2	74	40			2	74	11	66	2	2705	74	2	1	1	0	5	0	3	0
309	1	18	47	19.313	3	0	1	15	10.2	60	2	255		66	2	155	62	2	66	32			2	66	22	85	3	2660	72	2	2	1	3	2	-10.2	5	0
310	1	19	60	22.8624	3	0	1	10	9.1	72	2	239		74	2	160	66	2	66	32			2	66	20.6	85	3	3545	100	4	2	1	1	5	-7.6	4	0
311	1	21	42	16.8242	3	0	2	15	10.16	60	2	246		70	2	152	60	2	68	34			2	68	19.6	80	3			1	2	1	2	1	0	0	0
312	1	21	45	19.2234	2	1	3	4.8	9.3	70	2	233		76	2	170	72	2	62	29			2	62	8	62	2	2670	72	2	2	1	0	2	-2.4	0	0
313	2	21	70	22.8571		0		10	7.5	76	2		256	66	2	235	72	2					1		4.6	60	2	3970	74	2	1	1	2	7	-7.6	1	0
314	2	19	53	18.1252		0		10	7.6	74	2		248	68	2	210	60	2			2		1				1	3615	68	2	2	1	0	4	0	0	0
315	1	19	59	20.9042	2	1	3	7.2	8.7	76	2	244		72	2	190	85	3	68	35			2	68	25	95	4	4030	100	4	1	1	0	-2	0	0	0
316	1	18	49	20.3954		0	3	2.4	10.16	60	2	238		74	2	152	60	2	62	28			2	62	6	60	2	1952	40	1	2	1	0	0	12.6	1	0
317	1	20	55	24.4444	2	1	2	7.2	8.9	74	2	243		60	2	193	85	3	76	42			2	76	18	78	2	2690	72	2	1	1	0	5	-2.4	0	0
318	1	19	49	20.3954	3	1	2	10	9.7	66	2	236		74	2	160	66	2	60	26			2	60	20	80	3	2685	72	2	1	1	0	5	5	1	0
319	1	20	42	16.8242	2	0	3	2.4	9.6	66	2	279		50	1	171	72	2	74	40			2	74	10	66	2	2835	76	2	2	1	0	2	0	11	0
320	1	19	55	20.9572	2	0	3	4.8	10.6	40	1	254		68	2	168	70	2	68	34			2	68	15	72	2	3534	100	4	1	1	0	2	0	0	0
321	1	20	48	19.4734	3	1	2	30	9.3	70	2	247		70	2	155	62	2	68	35			2	68	27	100	4	3200	85	3	1	1	1	5	-27.6	18	1
322	1	20	56	21.3382	3	0	2	4.8	10.2	60	2	257		66	2	140	30	1	66	32			2	66	20	80	3	2495	68	2	2	1	0	0	0	18	1
323	2	19	49	17.3611	2	1	3	15	7.35	76	2		235	74	2	230	70	2			5	10	1	10	11	70	2	3615	68	2	2	1	0	2	0	2	0
324	1	19	60	24.3418	2	0	3	7.2	9.8	64	2	291		40	1	165	68	2	64	30			2	64	10.6	66	2	2714	74	2	2	1	2	7	-2.4	7	0
325	1	20	62	22.7732	3	0	1	4.8	9.3	70	2	216		85	3	170	72	2	72	38			2	72	29	100	4	3040	80	3	2	1	2	7	0	16	1
326	2	20	66	22.8374	2	1	3	15	6.8	95	4		205	90	4		100	4			9	50	1	50	13.5	74	2	4780	85	3	2	1	0	5	-7.8	0	0
327	2	21	53	16.7277	2	1	3	10	7.1	80	3		225	78	2	250	80	3			2		1				1	3905	72	2	2	1	1	2	-7.6	10	0
328	1	20	47	17.6898		1		15	8.6	76	2	221		80	3	170	72	2	68	34			2	68	29	100	4	3240	85	3	2	1	0	1.5	-10.2	2	0
329	1	20	43	17.6693	3	0	1	15	8.5	78	2	222		80	3	175	76	2	85	49			3	85	18	78	2	2750	74	2	1	1	1	-1	0	0	0
330	1	20	54	21.0937	2	1	3	10	8.9	74	2	184		80	3	190	85	3	72	38			2	72	13.2	70	2	3150	85	3	1	1	0	-2.95	26	3	0
331	1	19	45	17.5781	3	0	1	4.8	9.6	66	2	218		80	3	170	72	2	74	40			2	74	24	95	4	2810	76	2	1	1	1	-1	2.4	0	0
332	1	18	59	20.4152	3	1	1	4.8	10.5	50	1	257		66	2	160	66	2	64	30			2	64	15	72	2	3215	85	3	2	1	0	1	10.2	1	0
333	1	20	50	20.0288	2	0	3	2.4	9.8	64	2	241		68	2	168	70	2	70	36			2	70	20	80	3	2775	74	2	1	1	0	0	2.4	0	0
334	1	19	54	19.1327	3	0	2	4.8	8.94	72	2	241		72	2	187	80	3	68	35			2	68	16.4	76	2	3080	80	3	1	1	0	5	0	0	0
335	1	20	46	17.3134	3	0	1	4.8	8.3	80	3	216		85	3	175	76	2	78	45			2	78	18	78	2	3055	80	3	2	1	0	5	0	5	0
336	1	20	67	24.0238	2	0	3	4.8	9.4	68	2	235		74	2	175	76	2	68	34			2	68	20	80	3	3665	100	4	2	1	0	2	0	0	0
338	1	20	51	20.047	3	0	1	2.4	8.3	80	3	234		76	2	180	78	2	85	50			3	85	19	80	3	3160	85	3	2	1	0	2	0	21	1
339	1	19	53	19.0039	2	0	3	4.8	8.9	74	2	238		74	2	165	68	2	74	40			2	74	13	70	2	2050	60	2	2	1	0	5	0	5	0
340	1	19	54	23.0681	3	0	2	4.8	9.1	72	2	229		78	2	162	66	2	76	42			2	76	15	72	2	3100	80	3	2	1	0	5	25.2	0	0
341	1	22	53	19.4674	3	0	2	7.2	9	72	2	257		66	2	190	85	3	74	40			2	74	22	85	3	3235	85	3	2	1	0	7	0	0	0
342	1	21	46	17.1029	3	0	2	4.8	8.9	74	2	227		78	2	185	80	3	70	36			2	70	13	70	2	3090	80	3	2	1	0	2	0	0	0
343	1	19	44	17.1875	2	0	3	4.8	9.8	64	2	243		60	2	155	62	2	60	26			2	60	18	78	2	2925	78	2	2	1	3	-1	0	1	0
344	1	21	50	19.5312		1		4.8	9.2	70	2	218		80	3	174	74	2	80	48			3	80	14	72	2	2530	70	2	1	1	0	-1	0	3	0
345	1	19	50	19.5312	2	0	3	48	10	62	2	243		60	2	165	68	2	76	42			2	76	18.7	78	2	2449	68	2	1	1	0	-2	-28	0	0
347	1	20	48	19.2277	2	1	3	2.4	8	85	3	222		80	3	190	85	3	78	44			2	78	25	95	4	3195	85	3	2	1	0	5	2.4	2	0
348	1	20	60	23.1473	3	1	2	9.6	10	62	2	253		68	2	183	80	3	70	37			2	70	8	62	2	3060	80	3	2	1	0	2	2.4	1	0
349	1	21	60	20.2812	2	0	3	4.8	9.1	72	2	233		76	2	160	66	2	74	40			2	74	13	70	2	3455	100	4	2	1	1	-2	0	6	0
350	1	20	55	22.8928	2	0	3	2.4	7.8	85	3	202		95	4	208	100	4	80	48			3	80	20	80	3	2985	78	2	1	1	2	7	0	2	0
351	1	20	56	20.3223	2	1	3	30	9.4	68	2	246		70	2	171	72	2	72	38			2	72	16	74	2	3605	100	4	1	1	3	-4	-20	0	0
352	1	20	50	18.3655	3	0	2	4.8	8.8	74	2	237		74	2	172	74	2	66	33			2	66	25	95	4	3590	100	4	2	1	0	0	10.2	1	0
353	1	20	47	18.591	2	0	3	4.8	8.7	76	2	205		90	4	190	85	3	80	48			3	80	24	95	4	3520	100	4	2	1	3	5	5.2	8	0
354	1	20	62	25.8065	2	1	3	15	8.9	74	2	247		70	2	190	85	3	64	31			2	64	13	70	2	2985	78	2	1	1	0	5	-12.6	9	0
355	1	20	48	18.2899	2	0	3	4.8	8.6	76	2	241		72	2	175	76	2	68	35			2	68	25	95	4	3860	100	4	1	1	0	-2	43.2	0	0
356	1	19	55	19.721	1	1	3	4.8	9	72	2	231		76	2	170	72	2	68	35			2	68	21	85	3	3400	100	4	2	1	0	2	0	0	0
357	1	20	57	22.2656	3	0	2	4.8	9.3	70	2	254		68	2	170	72	2	74	40			2	74	19.5	80	3	3315	90	4	2	1	1	-1	0	1	0
358	1	19	52	19.3337	1	0	3	10	8.9	74	2	254		68	2	157	64	2	62	28			2	62	15	72	2	2925	78	2	1	1	0	0	-7.6	12	0
359	1	21	52	20.3125	2	1	3	10	9.2	70	2	185		76	2	150	50	1	62	28			2	62	15	72	2	2550	70	2	1	2	0	5	0	3	0
360	1	20	48	18.75	3	0	1	4.8	9.3	70	2	226		78	2	151	60	2	66	33			2	66	17.5	76	2	2970	78	2	2	1	0	2	10.2	0	0
361	1	19	51	19.433	3	0	2	2.4	10	62	2	255		66	2	170	72	2	66	32			2	66	27.5	100	4	3060	80	3	1	1	3	7	0	0	0
362	1	20	50	19.5312	3	0	2	7.2	9.3	70	2	247		70	2	170	72	2	70	36			2	70	20	80	3	2550	70	2	1	1	0	7	0	1	0
363	1	19	51	19.433	3	0	2	4.8	9.4	68	2	253		68	2	160	66	2	80	46			3	80	14.5	72	2	2660	72	2	1	1	0	5	10.2	1	0
364	2	20	80	24.6914	2	1	3	10	7.3	78	2		236	74	2	200					6	20	1	20	5	60	2	5690	100	4	1	1	0	0	0	0	0
365	1	18	74	27.5134	3	0	2	2.4	9.5	68	2	242		64	2	157	64	2		3			1		8	62	2	3170	85	3	2	1	1	7	4.8	8	0
366	2	21	80	27.0416	2	0	3	7.2	8	70	2		296	40	1	190	20	1			1		1		5.2	62	2	3945	74	2	1	1	0	7	0	4	0
367	1	20	48	19.7239	3	0	2	4.8	9	72	2	184		80	3	175	76	2	85	49			3	85	22	85	3	2660	72	2	1	1	0	2	0	10	0
368	1	20	56	21.0772	2	0	3	10	8.8	74	2	229		78	2	175	76	2	72	38			2	72	15	72	2	3070	80	3	1	1	2	5	-7.6	7	0
369	1	19	50	18.3655	3	0	2	4.8	9.4	68	2	271		60	2	160	66	2	64	30			2	64	13.5	70	2	2505	70	2	1	1	0	2	-2.4	0	0
370	1	21	43	17.6693	2	1	3	2.4	8.31	78	2	204		95	4	190	85	3	78	45			2	78	22	85	3	3405	100	4	2	1	1	2	0	23	1
371	2	19	56	20.0796	2	1	3	2.4	7.4	76	2		221	80	3	240	76	2			12	68	2	68			1	3200	60	2	2	3	3	4	0	0	0
372	2	24	61	20.148	3	1	2	2.4	7.1	80	3		215	80	3	255	80	3			12	68	2	68	24.5	95	4	4745	85	3	1	1	2	1	27.6	15	1
374	2	19	70	23.6614	2	1	3	2.4	7.5	76	2		227	78	2	235	72	2			5	10	1	10	17.2	78	2	5120	100	4	2	1	2	-6	0	19	1
375	1	20	52	18.424	3	0	1	4.8	9	72	2	231		76	2	165	68	2	68	35			2	68	18	78	2	3100	80	3	2	1	0	5	0	9	0
376	1	20	53	19.4674	3	0	1	2.4	9.6	66	2				1	175	76	2	64	30			2	64	17	76	2	2935	78	2	2	1	0	5	0	0	0
377	2	20	60	20.0474		1		15		100	4		195	100	4	265	90	4			25	106	4	106	23.1	95	4	4265	78	2	2	1	3	7	0	2	0
378	1	20	46	20.1746	2	0	3	10	8.8	74	2	224		80	3	180	78	2	68	35			2	68	11.5	68	2	2315	66	2	1	1	0	2	20	0	0
379	2	19	63	21.5451	2	0	3	4.8	7.82	72	2		268	60	2	225	68	2					1		21.3	90	4	3820	72	2	2	1	0	2	0	13	0
380	2	21	63	21.7993	3	0	2	2.4	7.5	76	2		330	30	1	205	50	1			2		1		5.5	62	2	3295	62	2	2	1	0	0	0	54	1
381	1	20	46	19.1467	2	0	3	2.4	9.29	70	2	236		74	2	170	72	2	72	38			2	72	18	78	2	2435	68	2	2	1	0	0	0	0	0
382	1	20	53	20.7031	2	0	3	7.2	9.7	66	2	224		80	3	165	68	2	70	36			2	70	23	90	4	3630	100	4	2	1	0	1	0	0	0
383	1	21	45	17.1468	3	1	1	7.2	8.7	76	2	218		80	3	190	85	3	80	47			3	80	13.5	70	2	3415	100	4	1	1	3	2	-2.4	0	0
384	2	21	62	19.5682	3	1	2	9.6	7.6	74	2		222	80	3	260	85	3			12	68	2	68	28	100	4	4800	90	4	1	1	3	-1	-4.8	5	0
385	1	21	56	21.0772	2	0	3	10	9.5	68	2	221		80	3	180	78	2	68	35			2	68	13	70	2	3685	100	4	2	1	1	2	-2.8	3	0
386	1	21	50	18.8189	2	0	3	4.8	9.3	70	2	183		90	4	180	78	2	66	32			2	66	13	70	2	3213	85	3	2	1	2	1	10.2	0	0
388	1	20	50	20.8117	3	0	1	7.2	9	72	2	237		74	2	180	78	2	74	40			2	74	19	80	3	2670	72	2	2	1	1	7	0	8	0
389	2	20	60	20.7612	2	0	2	10	6.9	90	4		233	74	2	210	60	2			10	64	2	64	21.4	90	4	3310	62	2	1	1	3	2	30	0	0
390	1	20	85		3	0	1	10	10	62	2	292		40	1	159	64	2	10	16			1	10	22	85	3	3280	85	3	1	1	4	0	0	0	0
391	1	20	51	19.6752	3	0	2	4.8	8.9	74	2	185		76	2	180	78	2	76	43			2	76	19	80	3	3060	80	3	2	1	0	2	0	3	0
392	1	19	55	20.7008	3	1	1	2.4	8.6	76	2	246		70	2	185	80	3	80	48			3	80	21.5	85	3	3483	100	4	2	1	0	5	2.4	8	0
393	1	21	47	18.3594	2	1	3	2.4	9.27	70	2	245		70	2	182	80	3	66	32			2	66	2	10	1	2105	62	2	2	1	0	2	0	1	0
394	1	20	50	19.5312	3	0	1	4.8	9.04	72	2	247		70	2	170	72	2	80	48			3	80	20	80	3	2265	64	2	1	1	0	2	0	0	0
395	1	22	52	19.1001	2	1	3	36	8.5	78	2	209		90	4	190	85	3	90	52			4	90	18	78	2	3468	100	4	1	1	0	-2	-26	5	0
396	1	20	52	21.0962	3	1	2	2.4	8.1	80	3	212		85	3	190	85	3	68	35			2	68	13	70	2	3370	95	4	2	1	0	7	0	2	0
397	1	20	46	18.4265	3	0	2	4.8	9	72	2	227		78	2	161	66	2	66	33			2	66	12	68	2	3210	85	3	1	1	0	0.7	0	0	0
398	1	20	52	20.83	2	0	3	4.8	9.21	70	2	266		62	2	165	68	2	64	30			2	64	29	100	4	2575	70	2	1	1	0	5	0	0	0
399	1	22	53	19.9481	2	0	3	4.8	8.1	80	3	248		70	2	195	90	4	80	47			3	80	16	74	2	3395	95	4	1	1	0	0	2.4	3	0
400	1	19	40	17.5431	2	1	3	4.8	9.7	66	2	216		85	3	165	68	2	66	32			2	66	16	74	2	2695	72	2	1	1	0	2	0	2	0
401	2	19	53	18.7783	3	1	2	10	7.28	78	2		185	76	2	214	62	2			2		1		14.2	74	2	3400	64	2	1	1	3	-1.5	-5.2	15	1
402	1	22	52	21.6441	2	0	3	4.8	9.8	64	2	237		74	2	180	78	2	80	46			3	80	25	95	4	3524	100	4	2	1	0	2	25.2	0	0
403	1	20	56	23.0112	2	0	3	4.8	9.3	70	2	244		72	2	155	62	2	80	47			3	80	20	80	3	3140	80	3	1	1	0	-1	0	0	0
404	1	21	47	20.8889	2	1	3	7.2	8.8	74	2	237		74	2	168	70	2	85	49			3	85	14	72	2	2135	62	2	2	1	0	-1	7.8	0	0
405	1	20	48	19.7239	3	0	1	4.8	8.9	74	2	226		78	2	180	78	2	68	35			2	68	18	78	2	3170	85	3	2	1	0	2	0	4	0
406	1	20	47	16.6525	2	1	3	10	9.1	72	2	239		74	2	180	78	2	68	35			2	68	13	70	2	2470	68	2	2	1	0	2	0	0	0
407	1	19	56	23.0112	2	0	3	10	9.64	66	2	249		70	2	170	72	2	68	35			2	68	25	95	4	2765	74	2	2	1	2	-1	20	0	0
408	1	20	50	19.7777	2	0	3	30	7.98	85	3	212		85	3	175	76	2	74	40			2	74	12.7	70	2	2770	74	2	1	1	6	5	0	5	0
409	1	19	50	20.8117	2	1	3	2.4	9.67	66	2	238		74	2	180	78	2	74	40			2	74	19	80	3	2970	78	2	1	1	0	5	7.6	0	0
411	1	21	55	19.721	2	0	3	20	8.6	76	2	239		74	2	200	90	4	85	50			3	85	11	66	2	3255	85	3	2	1	0	7	-17.6	0	0
413	1	20	47	17.9089	3	0	1	4.8	8.2	80	3	218		80	3	185	80	3	100	57			4	100	12	68	2	3240	85	3	2	1	2	0	-2.4	0	0
414	1	19	55	21.4844	2	1	3	2.4	8.3	80	3	244		72	2	185	80	3	74	40			2	74	17	76	2	4165	100	4	2	1	0	-2	0	0	0
415	1	22	55	20.4491	2	1	3	2.4	8.76	74	2	229		78	2	180	78	2	85	49			3	85	27	100	4	3375	95	4	2	1	0	-2	0	0	0
416	1	20	51	19.1953	3	0	1	2.4	8.9	74	2	247		70	2	170	72	2	76	42			2	76	26	100	4	3490	100	4	2	1	0	2	7.2	4	0
417	2	20	55	18.3768	2	1	3	4.8	7.9	72	2		235	74	2	230	70	2			4		1		20	85	3	4430	80	3	2	1	2	2	0	7	0
418	1	20	55	20.8284	3	0	2	2.4	9.68	66	2	241		68	2	175	76	2	70	36			2	70	18	78	2	2840	76	2	2	1	0	-5	0	18	1
419	1	20	49	18.2183	2	1	3	4.8	7.8	85	3	195		100	4	225	100	4	76	42			2	76	18	78	2	3100	80	3	2	1	0	-1	10.2	0	0
420	1	20	49	18.4425	2	0	3	7.2	9.5	68	2	239		74	2	165	68	2	68	34			2	68	20	80	3	2370	66	2	1	1	0	1	7.8	3	0
421	1	18	62	24.8358	3	0	1	2.4	10.3	60	2	278		50	1	160	66	2	72	38			2	72	2	10	1	3410	100	4	2	1	0	5	2.4	1	0
422	1	22	59	23.0469	3	1	2	7.2	9.9	64	2	239		74	2	170	72	2	72	38			2	72	25	95	4	3455	100	4	2	1	0	2	-2.4	0	0
423	1	19	48	19.2277	3	0	2	10	9.5	68	2				1	180	78	2	68	35			2	68	21	85	3	2340	66	2	1	1	0	5	0	0	0
424	1	21	55	21.2183	3	0	1	4.8	10.2	60	2	217		85	3	155	62	2	78	45			2	78	20	80	3	3265	85	3	2	1	0	0	0	12	0
425	1	20	59	21.1553	3	0	1	10	8.7	76	2	227		78	2	185	80	3	80	46			3	80	19	80	3	3400	100	4	1	1	1	-1	-7.6	19	1
426	1	21	63	21.7993	2	0	3	2.4	9	72	2	222		80	3	177	76	2	66	32			2	66	13.5	70	2	3315	90	4	1	1	0	5	0	0	0
427	2	19	63	19.6623	2	1	3	10	6.85	90	4		184	80	3	250	80	3					1		14	74	2	4215	78	2	1	1	0	-1	5	6	0
428	2	20	54	18.0427	3	0	2	2.4	7.2	78	2		237	74	2	240	76	2					1		17	78	2	4070	76	2	1	1	0	1	0	8	0
429	1	20	54	21.0937	2	0	3	4.8	9.5	68	2	248		70	2	162	66	2	74	40			2	74	8.5	62	2	2680	72	2	1	1	0	5	0	14	1
430	1	20	47	18.8271	2	0	3	2.4	9.5	68	2	248		70	2	160	66	2	78	45			2	78	5	40	1	2755	74	2	2	1	1	2	0	0	0
431	1	21	45	18.7305	2	0	3	4.8	9.5	68	2	218		80	3	160	66	2	70	37			2	70	26.5	100	4	2525	70	2	2	1	0	5	0	5	0
432	1	20	53	18.3391	3	1	2	10	8.6	76	2	226		78	2	180	78	2	60	26			2	60	20	80	3	2585	70	2	2	1	4	2	0	0	0
433	1	20	47	18.8271	2	1	3	7.2	9.6	66	2	222		80	3	198	90	4	60	26			2	60	20	80	3	2520	70	2	2	1	0	2	0	0	0
435	1	19	61	23.8281	3	0	1	7.2	8.7	76	2	259		66	2	170	72	2	78	45			2	78	11	66	2	3175	85	3	2	1	1	-1	-2.4	16	1
436	1	20	60	22.5827	3	0	2	15	10.23	60	2	302		30	1	152	60	2	78	45			2	78	24	95	4	2930	78	2	2	1	0	5	0	4	0
437	2	22	52.5	19.2837	1	0	3	4.8	7.4	76	2		259	64	2	225	68	2			4		1		5.2	62	2	3585	68	2	2	1	3	-1.5	0	1	0
438	1	18	80	28.3447	3	0	2	2.4	8.7	76	2	268		62	2	157	64	2	68	35			2	68	19.2	80	3	3780	100	4	2	1	0	2	12.6	0	0
439	1	20	47	18.3594	3	1	2	10	9.05	72	2	236		74	2	171	72	2	76	43			2	76	10.6	66	2	1833	10	1	2	1	0	-1	0	0	0
440	1	20	70	25.7117	2	0	3	15	9.65	66	2	261		64	2	170	72	2	64	30			2	64	12.5	70	2	3172	85	3	2	1	0	7	-10.2	3	0
441	1	21	47	18.3594	2	0	3	4.8	8.5	78	2	241		72	2	175	76	2	78	44			2	78	20	80	3	2095	60	2	1	1	0	2	2.4	2	0
442	1	19	42	16.8242	3	0	1	2.4	9.2	70	2	241		72	2	155	62	2	66	33			2	66	23	90	4	3125	80	3	1	1	0	0	27.6	0	0
443	1	20	57	21.9899	2	0	3	7.2	9.6	66	2	237		74	2	170	72	2	62	29			2	62	16	74	2	3365	95	4	2	1	2	2	0	0	0
444	1	20	46	18.662	2	0	3	10	9.3	70	2	276		50	1	172	74	2	70	36			2	70	16	74	2	3160	85	3	2	1	0	2	0	8	0
445	1	19	55	20.4491	3	0	2	15	8.61	76	2	214		85	3	185	80	3	76	43			2	76	18.5	78	2	2780	74	2	1	1	8	-2	-7.8	18	1
446	1	21	40	16.2278	3	0	2	15								180	78	2												1	1	1	4	2	-5.4	4	0
447	2	20	70	22.5981	3	1	2	10	7.5	76	2		270	60	2	225	68	2					1				1	4195	78	2	2	1	2	2	0	0	0
448	1	20	61	22.68	2	1	3	7.2	8.7	76	2	223		80	3	190	85	3	74	40			2	74	13	70	2	2860	76	2	2	1	0	7	0	0	0
449	1	21	55	22.0317	3	1	1	7.2	9.5	68	2	233		76	2	170	72	2	70	37			2	70	11	66	2	2370	66	2	1	1	0	5	0	0	0
450	1	20	40	17.7778	3	0	2	4.8	10.6	40	1	242		64	2	154	62	2	78	44			2	78	8.2	62	2	2277	64	2	2	1	0	0	0	0	0
451	1	21	61	19.6927	3	0	1	2.4	9	72	2	262		64	2	180	78	2	74	41			2	74	0.4		1	3630	100	4	1	1	0	7	7.6	0	0
452	1	19	47	17.6898	2	1	3	30	8.89	74	2	256		66	2	170	72	2	66	32			2	66	16	74	2	2820	76	2	2	1	0	2	-25.2	0	0
453	1	20	48	19.7239	2	1	3	15	9.3	70	2	248		70	2	185	80	3	74	41			2	74	19.8	80	3	2145	62	2	2	1	0	5	-7.8	4	0
454	1	21	56	21.0772	3	1	1	4.8	8.6	76	2	203		95	4	190	85	3	80	46			3	80	26	100	4	4215	100	4	2	1	1	-2	0	12	0
455	1	20	53	20.4467	3	1	2	2.4	9.9	64	2	259		66	2	173	74	2	62	28			2	62	9	64	2	2900	78	2	2	1	1	5	0	0	0
456	1	22	55	19.487	3	0	2	4.8	8.5	78	2	244		72	2	200			72	38			2	72	23	90	4	4090	100	4	1	1	0	-5	2.4	19	1
457	1	20	65	27.7671	2	1	3	10	8.62	76	2	183		90	4	180	78	2	100	56				100	15	72	2	2840	76	2	1	1	0	5	-5.2	22	1
458	1	21	46	18.4265	3	1	2	15	9.9	64	2	212		85	3	192	85	3	74	40			2	74	30.6	100	4	3020	80	3	2	1	3	2	0	0	0
459	1	20	55	20.9572	3	1	2	4.8	9.4	68	2	269		62	2	200	90	4	70	36			2	70	12	68	2	2807	76	2	2	1	1	-2	35.2	6	0
460	2	19	55	20.202	2	1	3	10	7.68	74	2		242	64	2	213	62	2					1		17.5	78	2	3169	60	2	1	1	0	2	-7.6	16	1
461	1	20	48	19.4734	3	1	2	2.4	10.5	50	1	264		64	2	151	60	2	68	34			2	68	21	85	3	2340	66	2	2	1	0	2	0	4	0
462	1	20	56	23.9224	2	0	3	20	8.6	76	2	242		72	2	160	66	2	68	35			2	68	13.5	70	2	2710	74	2	1	1	0	1	-17.6	0	0
463	2	20	55	20.202	3	0	1	15	7.7	74	2		262	64	2	173					8	40	1	40	23	90	4	5180	100	4	2	1	0	0	-10.2	0	0
464	1	21	48	18.75	2	0	3	2.4	8.6	76	2	212		85	3	185	80	3	76	43			2	76	17	76	2	3790	100	4	1	1	0	-0.8	0	0	0
465	1	20	59	22.4813	3	0	2	2.4	10	62	2	238		74	2	155	62	2	74	41			2	74	19	80	3	3400	100	4	1	1	0	2	0	3	0
466	1	21	42	18.6667	2	0	3	10	9.45	68	2	253		68	2	162	66	2	78	44			2	78	13.1	70	2	2205	64	2	2	1	1	2	0	3	0
467	1	21	47	19.563	2	0	3	7.2	9.4	68	2	256		66	2	171	72	2	74	40			2	74	25	95	4	3110	80	3	2	1	0	5	0	1	0
468	1	21	56	21.0772	2	1	3	4.8	9.5	68	2	235		74	2	155	62	2	68	35			2	68	11	66	2	3450	100	4	2	1	0	0	0	0	0
469	1	22	48	18.75	2	0	3	10	9.5	68	2	244		72	2	180	78	2	80	46			3	80	18	78	2	3562	100	4	1	1	0	0	0	0	0
471	1	20	51	18.8468	3	1	1	4.8	9.4	68	2	252		68	2	190	85	3	70	37			2	70	21	85	3	3990	100	4	1	1	0	0	31.2	2	0
472	1	22	47	18.8271	3	0	1	7.2	8.76	74	2	254		68	2	200			78	44			2	78	22	85	3	3580	100	4	2	1	0	2	0	39	1
473	1	19	48	18.0662	2	1	3	15	9.7	66	2	241		72	2	160	66	2	76	43			2	76	28	100	4	2955	78	2	2	1	0	5	0	4	0
474	1	18	43	16.7969	2	1	3	2.4	9.1	72	2	243		72	2	180	78	2	72	39			2	72	2	10	1	3000	80	3	1	1	0	-3	0	0	0
477	1	20	53	19.2336	2	0	3	4.8	8.5	78	2	234		76	2	190	85	3	72	39			2	72	26	100	4	3580	100	4	2	1	1	2	0	2	0
478	1	20	51	19.6752	3	1	2	4.8	9.2	70	2	185		76	2	170	72	2	66	32			2	66	11	66	2	3005	80	3	1	1	0	5	5.2	0	0
479	1	20	41	16.4237	3	0	1	36	9.53	66	2	235		74	2	155	62	2	76	42			2	76	24	95	4	2980	78	2	1	1	0	2	-26	1	0
480	1	19	49	19.1406	2	1	3	15	9.1	72	2	211		85	3	185	80	3	78	44			2	78	22	85	3	3025	80	3	2	1	0	5	-10.2	3	0
481	1	22	50	18.8189	2	0	3	2.4	10.2	60	2	269		62	2	170	72	2	78	45			2	78	15	72	2	3620	100	4	1	1	0	4	0	4	0
482	1	22	60	24.974	3	1	2	4.8	9.1	72	2	241		68	2	160	66	2	66	33			2	66	19.5	80	3	3270	85	3	1	1	0	7	2.4	4	0
483	1	20	50	20.0288	3	0	1	2.4	9.7	66	2	271		60	2	170	72	2	76	42			2	76	21	85	3	4000	100	4	2	1	2	2	12.6	0	0
484	1	20	57	20.4382	3	0	1	2.4	9.6	66	2	214		85	3	170	72	2	76	42			2	76	15	72	2	2780	74	2	2	1	0	2	2.4	0	0
485	1	20	48	18.5178	2	0	3	2.4	8.5	78	2	233		76	2	185	80	3	85	51			3	85	16	74	2	2780	74	2	2	1	0	5	7.6	1	0
486	1	18	56	22.151	3	0	2	7.2																	15	72	2	3670	100	4	2	2	0	0	0	5	0
488	1	20	47	17.4747	3	0	1	9.6	8.7	76	2	253		68	2	180	78	2	80	47			3	80	10	66	2	3040	80	3	2	1	2	7	-2.4	3	0
489	1	20	48	19.9792	3	1	2	4.8	9.34	68	2	235		74	2	168	70	2	64	30			2	64	15.52	74	2	2840	76	2	2	1	1	5	0	0	0
491	1	20	48	18.2899		0		2.4	8.4	78	2	226		78	2	200	90	4	76	42			2	76	16	74	2	3390	95	4	2	1	0	2	0	0	0
492	1	21	55	21.2183	2	1	3	4.8	10	62	2	237		74	2	155	62	2	78	45			2	78	21.3	85	3	3124	80	3	2	1	0	-2	0	2	0
493	1	21	60	21.2585	2	1	3	4.8	10.1	62	2	274		60	2	155	62	2	64	30			2	64	26.2	100	4	3300	90	4	1	1	0	2	0	1	0
494	2	19	49	16.7573	2	0	3	10	7.01	80	3			85	3	248	80	3			10	64	2	64	22	90	4	3111	60	2	2	1	0	2	5	0	0
495	1	20	48	19.2277	2	0	2	4.8	10.3	60	2	278		50	1	156	62	2	50	24			1	50	6	60	2	3650	100	4	2	1	2	7	0	2	0
496	1	18	50	20.8117	2	1	3	10	9.8	64	2	239		74	2	165	68	2	78	45			2	78	19	80	3	3240	85	3	2	1	2	0	-7.6	2	0
497	1	21	46	18.1955	3	0	1	10	8.65	76	2	239		74	2	180	78	2	74	40			2	74	11	66	2	2465	68	2	2	1	0	-1	0	9	0
498	1	22	50	18.8189	2	0	3	4.8	8.7	76	2	214		85	3	175	76	2	64	30			2	64	22	85	3	3260	85	3	1	1	0	2	0	3	0
499	1	20	57	22.2656		0		10	10.1	62	2	257		66	2	181	80	3	70	36			2	70	23	90	4	3600	100	4	2	1	0	7	-7.6	8	0
500	1	21	55	20.202	3	1	1	15	8.9	74	2	223		80	3	162	66	2	76	43			2	76	16	74	2	3150	85	3	2	1	0	2	0	0	0
501	2	20	57.5	18.7755	3	1	2	2.4	7	85	3		221	80	3	260	85	3			14	76	2	76	18.7	80	3	4740	85	3	2	1	0	7	12.6	12	0
502	1	19	50	17.7154	3	0	1	30	8.4	78	2	224		80	3	200	90	4	85	49			3	85	20.7	85	3	2850	76	2	1	1	1	3	-25.2	0	0
503	1	20	45	17.7999	2	0	3	4.8	9.5	68	2	235		74	2	170	72	2	76	43			2	76	15.4	74	2	2670	72	2	1	1	0	-2	0	0	0
504	1	20	70	24.2215	3	0	1	4.8	9.8	64	2	239		74	2	155	62	2	10	17			1	10	16.2	74	2	3545	100	4	2	1	0	-2.5	10.2	2	0
505	1	23	55	20.7008	2	0	3	10	9	72	2	230		76	2	185	80	3	78	45			2	78	22.5	90	4	3500	100	4	1	1	0	-12	0	0	0
506	1	20	57	22.2656	3	0	2	4.8	10.1	62	2				1	150	50	1	30	20			1	30	0.5		1	3050	80	3	2	1	1	2	0	0	0
507	1	20	53	20.4467	1	1	3	30	11	20	1	245		70	2	155	62	2	40	22			1	40	15	72	2	3145	80	3	2	1	0	-1	-20	0	0
508	2	20	62	20.2449	3	1	2	4.8	7.4	76	2		224	78	2	235	72	2			7	30	1	30	1	30	1	4945	95	4	2	1	0	-7	5.2	3	0
509	1	20	43	17.898	3	1	1	10	9.9	64	2	225		78	2	150	50	1	72	38			2	72	27	100	4	2700	74	2	2	1	0	2	20	0	0
510	1	19	55	19.487	2	0	3	2.4	9.1	72	2	223		80	3	195	90	4	74	40			2	74	20	80	3	3315	90	4	2	1	1	5	7.6	0	0
511	1	21	50	21.3593	2	0	3	2.4	10.03	62	2	248		70	2	153	60	2	64	31			2	64	21	85	3	3085	80	3	1	1	0	5	2.4	0	0
513	1	20	57	22.2656	3	0	2	15	8.8	74	2	228		78	2	180	78	2	76	43			2	76	24	95	4	2575	70	2	1	1	0	2	-12.6	0	0
514	2	19	78	25.4694	1	1	3	30	7.6	74	2		279	50	1	225	68	2			1		1		15	76	2	3200	60	2	2	1	2	5	0	5	0
515	1	21	46	18.1955	3	0	2	10	8.1	80	3				4	175	76	2	74	40			2	74	22	85	3	3645	100	4	2	1	0	5	-7.6	2	0
517	1	22	39	15.6225	3	0	2	10	9.4	68	2	185		76	2	170	72	2	78	45			2	78	15	72	2	3255	85	3	1	1	1	1	-7.6	0	0
518	1	19	43.5	18.8279	3	0	2	2.4	9.1	72	2	242		72	2	170	72	2	78	45			2	78	14.5	72	2	2525	70	2	1	1	0	2	0	1	0
519	2	19	86	27.4506	2	1	3	4.8	7.2	78	2		274	50	1	200	40	1			2		1		4	60	2	4735	85	3	2	1	0	5	-2.4	1	0
520	1	22	40	16.6493	3	1	2	4.8	9.7	66	2	267		62	2	160	66	2	62	28			2	62	16	74	2	2577	70	2	2	1	0	3.5	-2.4	3	0
521	2	22	60	20.7612	3	0	2	30	6.7	100	4		230	76	2	230	70	2			17	90	4	90	22	90	4	4200	78	2	1	1	1	0	-25.2	0	0
523	1	20	42	19.1746	2	0	3	2.4	10.5	50	1	269		62	2	150	50	1	68	35			2	68	17.1	76	2	2288	64	2	2	1	0	-1	4.8	3	0
524	1	22	57	22.8329	2	0	3	4.8	8.6	76	2	224		80	3	180	78	2	80	46			3	80	15	72	2	2850	76	2	2	1	0	-1	2.4	0	0
525	2	19	65	21.9713	3	0	1	10	6.88	90	4		255	66	2	216	64	2					1		10.3	68	2	3398	64	2	1	1	1	2	-7.6	2	0
526	1	22	45	17.5781	2	0	3	2.4	8.9	74	2	225		78	2	185	80	3	90	52			4	90		100	4	2910	78	2	2	1	0	7	12.6	14	1
527	1	21	58	22.1003	3	1	2	15	8.5	78	2	233		76	2	185	80	3	74	40			2	74	15	72	2	3340	90	4	1	1	2	7	-12.6	4	0
528	1	19	60	22.5827	3	0	2	20	9.91	62	2	282		50	1	151	60	2	70	37			2	70	13	70	2	2260	64	2	2	1	1	-2	-17.6	8	0
529	1	21	50	19.5312	2	0	3	4.8	9.5	68	2	237		74	2	165	68	2	66	32			2	66	16.5	76	2	3025	80	3	2	1	2	5	2.4	4	0
530	1	20	58	18.9388	2	0	3	15	9.8	64	2	252		68	2	155	62	2	66	32			2	66	9	64	2	3165	85	3	1	1	0	2	0	6	0
531	1	21	55	19.721	3	0	2	4.8	9.5	68	2	239		74	2	170	72	2	72	38			2	72	21	85	3	3405	100	4	2	1	3	7	0	1	0
532	1	22	47	19.313	2	0	3	10	9	72	2	231		76	2	160	66	2	78	45			2	78	23	90	4	3120	80	3	2	1	2	-1	-7.6	12	0
533	2	20	65	21.9713	2	0	3	15	6.8	95	4		208	85	3	233	72	2			14	76	2	76	12.4	72	2	3500	66	2	2	1	0	5	0	0	0
534	1	20	57	21.4536	3	0	1	4.8	8.1	80	3	246		70	2	155	62	2	60	26			2	60	11	66	2	2770	74	2	2	1	0	-1	10.2	2	0
535	1	21	52	19.8141	2	1	3	4.8	8.5	78	2	213		85	3	200	90	4	68	35			2	68	12	68	2	3550	100	4	1	1	1	5	10.2	6	0
536	1	22	49	18.4425	3	0	1	4.8	9.4	68	2	265		62	2	180	78	2	76	42			2	76	21	85	3	2760	74	2	1	1	0	1	0	0	0
537	2	20	59	18.6214	2	0	3	4.8	8	70	2		262	64	2	265	90	4			3		1		26	100	4	4050	74	2	2	1	1	1	0	3	0
538	1	20	65	27.7671	2	1	3	4.8	8.9	74	2	185		76	2	172	74	2	66	32			2	66	18	78	2	3030	80	3	1	1	0	5	0	0	0
540	1	21	58	21.5645	3	0	2	4.8	9.7	66	2	233		76	2	178	78	2	64	30			2	64	17	76	2	3565	100	4	1	1	0	7	-2.4	3	0
541	1	21	55	21.4844	2	1	3	2.4	9.8	64	2	245		70	2	160	66	2	64	30			2	64	20	80	3	3045	80	3	2	1	0	1	12.6	2	0
542	1	19	54	21.0937	2	1	3	4.8	9.2	70	2	229		78	2	190	85	3	68	35			2	68	15	72	2	3340	90	4	2	1	0	7	0	1	0
543	1	20	55	18.5911	3	1	2	24	9.1	72	2	250		68	2	170	72	2	74	40			2	74	11.7	68	2	3675	100	4	1	1	0	3	0	3	0
544	1	21	39	15.6225	3	0	2	2.4	8.5	78	2	209		90	4	150	50	1	74	41			2	74	29	100	4	1945	40	1	2	1	1	1	0	1	0
545	1	21	62	21.7079	2	0	3	2.4	8.5	78	2	198		100	4	172	74	2	72	38			2	72	20	80	3	4080	100	4	1	1	0	-1	47.6	0	0
546	2	22	63	21.7993		0		30	6.7	100	4		236	74	2	220	66	2			12	68	2	68	14	74	2	4720	85	3	2	1	0	2	0	0	0
547	1	20	50	17.7154		0		36	8.71	74	2	185		76	2	183	80	3	70	37			2	70	14	72	2	2506	70	2	2	1	0	0	-31.2	2	0
549	1	22	50	20.5457	3	0	1	4.8	8.8	74	2	243		72	2	200	90	4	74	40			2	74	18	78	2	3050	80	3	2	1	1	5	0	0	0
550	1	20	56	21.0772	2	0	3	4.8	9.6	66	2	255		66	2	180	78	2	70	37			2	70	17.5	76	2	3820	100	4	1	1	0	1	5.2	0	0
551	1	19	65	24.4646	3	1	1	4.8	10.2	60	2	279		50	1	170	72	2	60	26			2	60	14	72	2	2730	74	2	2	1	0	5	0	0	0
552	1	21	56	21.875	3	0	2	2.4	9	72	2	225		78	2	170	72	2	80	47			3	80	12	68	2	3460	100	4	2	1	0	5	0	23	1
553	1	22	64	22.1453	3	1	2	4.8	9.2	70	2	226		78	2	170	72	2	74	40			2	74	6	60	2	3480	100	4	2	1	3	2	31.2	3	0
555	1	21	54	21.0937	2	1	3	4.8	9.8	64	2	238		74	2	160	66	2	68	35			2	68	18	78	2	2560	70	2	2	1	0	5	15.2	0	0
556	1	19	60	23.4375	3	0	2	5	9.4	68	2	233		76	2	175	76	2	85	50			3	85	19	80	3	3895	100	4	2	2	3	-7	0	8	0
557	1	22	47	18.3594	3	0	2	10	8.6	76	2	218		80	3	180	78	2	64	30			2	64	25	95	4	3440	100	4	1	1	0	2	-7.6	0	0
558	1	19	44	17.8506	2	0	3	4.8	9.2	70	2	229		78	2	180	78	2	72	38			2	72	10	66	2	2725	74	2	1	1	1	0.5	5.2	0	0
559	2	21	66	20.8307	3	1	2	2.4	8	70	2		214	85	3	220	66	2			7	30	1	30	8	66	2	5050	100	4	1	1	0	7	0	40	1
560	2	20	58	20.5499		0		48	6.7	100	4		257	66	2	260	85	3			11	64	2	64	13.3	72	2	3500	66	2	1	4	3	7	-45.6	3	0
561	1	20	51	17.8565	3	0	1	15	9.9	64	2	218		80	3	175	76	2	80	47			3	80	28	100	4	3000	80	3	1	1	0	4	0	0	0
562	1	20	45	17.5781	2	0	3	4.8	9	72	2	217		85	3	170	72	2	85	50			3	85	21.7	85	3	2805	76	2	1	1	0	-3	-2.4	0	0
563	1	21	48	18.5178	3	0	1	7.2	9.3	70	2	229		78	2	180	78	2	78	45			2	78	18	78	2	2980	78	2	2	1	0	2	0	1	0
564	1	20	63	23.4236	2	1	3	2.4	9.7	66	2	242		72	2	170	72	2	62	29			2	62	20	80	3	2505	70	2	1	1	0	5	0	26	1
565	2	20	65	22.4913	2	0	3	2.4	8.2	68	2		239	72	2	200	40	1			1		1		11	70	2	4500	80	3	2	2	0	-1	0	17	1
566	1	19	75	29.2969	2	1	3	20	9.4	68	2	272		60	2	158	64	2	50	24			1	50	12.7	70	2	2073	60	2	2	1	0	0	16	0	0
567	1	21	50	19.5312	3	1	1	7.2	8.84	74	2	254		68	2	175	76	2	78	44			2	78	18	78	2	3075	80	3	2	1	0	-1.5	0	3	0
568	1	20	51	17.7513	3	0	2	7.2	9	72	2	219		80	3	180	78	2	78	45			2	78	23	90	4	3415	100	4	2	1	0	0.75	0	4	0
569	1	20	45	18.026	2	0	3	4.8	9	72	2	218		80	3	155	62	2	78	45			2	78	15	72	2	3035	80	3	2	1	0	5	0	0	0
570	1	21	48	18.75	3	0	2	4.8	8.3	80	3	229		78	2	185	80	3	85	49			3	85	23	90	4	2960	78	2	2	1	0	2	0	7	0
571	1	22	58	20.5499	3	0	1	4.8	9.1	72	2	215		85	3	195	90	4	74	40			2	74	26	100	4	3495	100	4	1	1	0	7	0	1	0
573	1	21	48	18.75	3	0	1	2.4	9	72	2	219		80	3	182	80	3	90	52			4	90	17.2	76	2	3400	100	4	2	1	0	-5	0	14	1
574	1	21	70	23.939	2	0	3	4.8	8.7	76	2	306		20	1	170	72	2	68	35			2	68	18	78	2	3023	80	3	2	1	0	-5	10.2	0	0
575	1	19	51	19.1953	3	0	2	4.8	8.8	74	2	225		78	2	180	78	2	70	37			2	70	17.8	78	2	3095	80	3	2	1	0	-1	0	8	0
576	1	19	58	19.6052	2	1	3	4.8	9.7	66	2	239		74	2	165	68	2	74	40			2	74	12	68	2	3918	100	4	1	1	0	7	0	13	0
577	1	19	75	25.3515	2	1	3	4.8	6.8	100	4	245		70	2	186	80	3	74	40			2	74	9.02	64	2	2870	76	2	1	1	0	7	0	13	0
578	1	20	56	22.719	3	0	1	2.4	9.6	66	2	221		80	3	150	50	1	80	48			3	80	15	72	2	3835	100	4	2	1	0	-1.5	4.8	8	0
579	1	22	48	18.2899	2	0	3	2.4	8.6	76	2	227		78	2	155	62	2	76	43			2	76	18	78	2	3532	100	4	1	1	0	2	0	0	0
580	1	21	50	19.5312	2	1	3	4.8	9	72	2	184		80	3	190	85	3	85	51			3	85	23	90	4	3300	90	4	1	1	0	5	-2.4	0	0
581	1	21	55	20.202	3	0	2	2.4	8.7	76	2	249		70	2	190	85	3	74	41			2	74	14	72	2	4120	100	4	2	1	0	0	27.6	1	0
582	1	20	45	19.4771	3	0	2	2.4	8.6	76	2	206		90	4	185	80	3	80	46			3	80	17	76	2	3200	85	3	2	1	0	2	12.6	0	0
583	1	22	49	19.1406	2	1	3	4.8	9	72	2	216		85	3	175	76	2	66	33			2	66	22	85	3	3050	80	3	2	1	3	7	0	0	0
584	1	19	51	18.5078	2	0	3	4.8	8.5	78	2	218		80	3	201	95	4	70	37			2	70	23	90	4	2735	74	2	2	1	0	5	0	3	0
585	1	21	46	17.9687	2	0	3	2.4	8.5	78	2	234		76	2	200	90	4	68	35			2	68	20	80	3	3880	100	4	2	1	0	5	33.6	4	0
586	1	21	50	18.3655	2	1	3	2.4	8.6	76	2	228		78	2	185	80	3	85	50			3	85	23	90	4	3180	85	3	1	1	0	0	0	0	0
587	1	20	53	20.4467	3	0	2	30	8.9	74	2	226		78	2	165	68	2	64	30			2	64	16	74	2	3160	85	3	2	1	0	5	0	0	0
588	1	23	52	19.1001	3	0	2	2.4	9.2	70	2	239		74	2	160	66	2	74	40			2	74	21	85	3	3470	100	4	1	1	1	5	0	1	0
589	2	19	55	18.1662	3	0	1	2.4	7.2	78	2		282	50	1	238	74	2			4		1				1	4455	80	3	2	1	1	2	27.6	2	0
590	1	20	53	19.9481	2	0	3	10	9.2	70	2	229		78	2	165	68	2	74	40			2	74	14	72	2	2960	78	2	1	1	0	5	0	0	0
591	1	19	58	23.2335	2	0	3	2.4	8.3	80	3	227		78	2	165	68	2	72	38			2	72	7.5	62	2	2905	78	2	2	1	2	1	0	3	0
593	1	20	70	28.0404	3	0	2	5			1	293		40	1	152	60	2	60	26			2	60	16	74	2	2485	68	2	2	1	0	-5	-2.6	13	0
594	1	19	53	19.9481	2	1	1	36	8.6	76	2	244		72	2	170	72	2	62	28			2	62	23	90	4	2480	68	2	1	1	0	7	-26	25	1
595	1	20	60.8	23.75	2	1	3	4.8	9.8	64	2	293		40	1	135	20	1	64	30			2	64	14	72	2	3050	80	3	2	1	0	-0.8	-2.4	0	0
596	1	20	44.5	18.5224	2	0	1	2.4	9	72	2				2	160	66	2	70	37			2	70	26	100	4	2460	68	2	2	1	0	-5.5	0	17	1
597	1	20	47	18.8271	2	0	3	20	9.14	70	2	212		85	3	187	80	3	74	40			2	74	22.4	90	4	3008	80	3	1	1	3	-2	-12.8	2	0
598	1	20	58	21.83	2	0	3	4.8	9.2	70	2	235		74	2	175	76	2	62	28			2	62	18	78	2	3185	85	3	2	1	0	2	0	0	0
600	1	19	60	22.5827	3	0	2	4.8	9.1	72	2	267		62	2	175	76	2	64	30			2	64	12.5	70	2	3000	80	3	1	1	0	2	0	23	1
601	1	22	50	19.5312	2	1	3	2.4	9.1	72	2	198		100	4	183	80	3	78	44			2	78	25.4	95	4	4000	100	4	1	1	1	-4	0	16	1
602	1	19	54	21.0937	3	0	1	2.4	8.57	76	2	216		85	3	162	66	2	60	26			2	60	12.6	70	2	3185	85	3	2	1	0	7	45.6	19	1
603	2	22	55	20.202	3	1	2	4.8	8.18	68	2		273	50	1	220	66	2			5	10	1	10	14	74	2	3730	70	2	2	1	0	2	0	0	0
604	1	20	43	18.369	2	1	3	2.4	8.7	76	2	221		80	3	170	72	2	78	44			2	78	16	74	2	2850	76	2	1	1	0	5	0	3	0
605	1	21	44	18.3143	2	0	3	4.8	8.7	76	2	202		95	4	152	60	2	68	35			2	68	19	80	3	2780	74	2	2	1	0	5	5.2	2	0
606	1	20	52	18.424	3	1	1	15	8.12	80	3	229		78	2	195	90	4	80	46			3	80	15.3	74	2	3675	100	4	1	1	0	5	15	0	0
607	1	20	59	19.9432	2	0	3	4.8	9.1	72	2	253		68	2	186	80	3	68	35			2	68	24	95	4	3775	100	4	2	1	0	5	-2.4	6	0
608	1	21	54	21.3599	3	0	2	2.4	8.7	76	2	241		72	2	185	80	3	76	42			2	76	22	85	3	3620	100	4	2	1	0	5	12.6	0	0
609	1	23	49	18.6709	2	0	3	2.4	9.1	72	2	210		90	4	190	85	3	80	46			3	80	13	70	2	3406	100	4	2	1	0	-3	0	32	1
610	1	21	40	17.5431	3	0	2	2.4	10	62	2	236		74	2	155	62	2	70	37			2	70	17	76	2	3215	85	3	2	1	0	2	0	4	0
611	1	19	41	17.0656	2	0	3	2.4	9.4	68	2	238		74	2	176	76	2	80	46			3	80	7	60	2	2455	68	2	1	1	0	2	0
613	1	21	47	18.3594	2	1	3	4.8	8.5	78	2	256		66	2	178	78	2	76	42			2	76	13	70	2	2890	76	2	2	1	0	-4	0	13	0
614	2	20	80	26.1224		1		7.2	8.1	70	2		271	60	2	210	60	2					1		5	60	2	3500	66	2	2	1	0	7	0	0	0
615	1	21	50	19.5312	2	0	2	2.4	9.3	70	2	268		62	2	178	78	2	62	28			2	62	22.5	90	4	2770	74	2	2	1	0	2	2.6	0	0
616	1	20	48	20.5049	2	0	3	2.4	9.2	70	2					175	76	2	78	44			2	78	13	70	2	3020	80	3	2	1	0	-3	0	0	0
617	1	19	52	21.6441	2	0	3	10	10	62	2	242		72	2	140	30	1	68	35			2	68	19	80	3	2145	62	2	2	1	2	5	0	2	0
618	1	19	50	20.0288	3	0	2	15	8.9	74	2	185		76	2	150	50	1	95	55			4	95	13.5	70	2	2990	78	2	1	1	0	2	-10.2	3	0
619	1	23	52	22.2137	2	1	3	4.8	9.2	70	2	240		72	2	160	66	2	70	36			2	70	15.5	74	2	2830	76	2	2	1	0	5	10.2	16	1
620	1	19	45	16.5289	2	1	3	2.4	9.1	72	2	249		70	2	165	68	2	62	28			2	62	8	62	2	2220	64	2	1	1	0	2	0	0	0
621	1	20	52	19.8141	2	0	3	4.8	10.26	60	2	241		68	2	150	50	1	62	28			2	62	20.6	85	3	3161	85	3	2	1	4	-2	5.2	1	0
622	1	20	45	18.4911	2	1	3	10	9.1	72	2	223		80	3	160	66	2	72	39			2	72	17	76	2	3140	80	3	1	1	0	5	-7.6	3	0
625	2	22	65	21.2245	2	1	3	30	7.6	74	2		237	74	2	215	62	2			1		1		16	76	2	4900	90	4	2	1	0	2	0	4	0
626	1	22	46		2	1	2	30	8.7	76	2	226		78	2	205	95	4	66	32			2	66	21.8	85	3	2562	70	2	2	1	0	2	0	4	0
627	1	20	70	27.3437	3	0	1	15	9.7	66	2	251		68	2	160	66	2	66	33			2	66	16	74	2	3600	100	4	1	1	3	2	15	12	0
628	1	20	57	22.2656	2	0	3	2.4	9	72	2	243		72	2	195	90	4	72	38			2	72	19	80	3	3280	85	3	2	1	0	-2	0	3	0
629	1	21	58	22.1003	3	1	2	15	9.1	72	2	228		78	2	180	78	2	74	40			2	74	20	80	3	3755	100	4	1	1	0	7	-10.2	9	0
630	1	21	69	25.0399	3	0	2	30	9.3	70	2	229		78	2	165	68	2	66	32			2	66	21	85	3	4920	100	4	1	1	0	2	-20	3	0
632	1	20	49	19.1406	3	0	2	15	9.7	66	2	236		74	2	150	50	1	66	33			2	66	22	85	3	3435	100	4	2	1	0	2	0	12	0
633	1	19	68	23.8087	2	0	3	2.4	8.9	74	2	234		76	2	160	66	2	66	33			2	66	9.7	64	2	3645	100	4	2	1	0	5	0	0	0
634	1	21	59	22.2063	1	1	3	10	9.4	68	2	232		76	2	180	78	2	64	30			2	64	14.5	72	2	2570	70	2	1	1	3	7	-5.2	27	1
635	1	21	66	26.4381	1	0	1	4.8	10	62	2	260		64	2	160	66	2	60	26			2	60	20	80	3	3455	100	4	2	1	0	7	0	8	0
636	1	22	46	18.1955	2	0	3	4.8	9.1	72	2	252		68	2	170	72	2	64	30			2	64	29.5	100	4	3270	85	3	2	1	3	-1	-2.4	1	0
637	1	21	42	16.6133	3	1	1	10	9	72	2	237		74	2	160	66	2	78	45			2	78	11.5	68	2	2800	76	2	2	1	0	2	-7.6	0	0
638	1	20	46	18.1955	2	0	3	2.4																				2515	70	2	2	1	0	5	2.4	0	0
639	1	18	52	18.6453	3	0	2	2.4	9.9	64	2	244		72	2	170	72	2	80	48			3	80	26.5	100	4	3360	95	4	1	1	0	0	4.8	0	0
640	1	20	48	18.5178	2	0	3	10	9.2	70	2	231		76	2	175	76	2	74	41			2	74	14	72	2	3200	85	3	2	1	0	5	0	0	0
641	1	20	45	17.5781	3	1	2	10	9	72	2	232		76	2	165	68	2	74	40			2	74	16	74	2	3210	85	3	2	1	0	3	-7.6	2	0
642	1	19	45	17.1468	2	0	3	10	9.2	70	2	248		70	2	180	78	2	74	41			2	74	10	66	2	2265	64	2	2	1	0	2	5	2	0
643	1	21	46	19.1467	2	0	3	4.8	9.1	72	2	253		68	2	180	78	2	64	30			2	64	28.5	100	4	2530	70	2	1	1	3	5	2.4	1	0
644	1	22	43	16.7969	2	0	2	5	9.8	64	2	234		76	2	175	76	2	76	42			2	76	12.5	70	2	3375	95	4	1	1	0	5	0	1	0
645	1	20	40	17.5431	2	0	3	15	8.69	76	2	213		85	3	163	68	2	100	56			4	100	18.1	78	2	2555	70	2	2	1	0	-1	-12.6	13	0
646	1	19	48	17.2111	2	0	3	7.2	8.5	78	2	235		74	2	203	95	4	62	28			2	62	20	80	3	3135	80	3	2	1	0	2	0	4	0
647	2	21	86	28.0816	3	1	1	4.8	7.7	74	2		243	60	2	192	20	1					1		8.5	66	2	4770	85	3	2	1	3	7	0	5	0
649	1	20	45	18.4911	3	0	1	4.8	8.7	76	2	246		70	2	171	72	2	80	47			3	80	19	80	3	3695	100	4	2	1	0	5	-2.4	0	0
650	1	18	46	17.9687	3	0	1	2.4	10.4	50	1	259		66	2	167	70	2	78	45			2	78	15	72	2	2195	62	2	2	1	0	2	4.8	5	0
651	1	23	48	20.7756	2	1	3	2.4	8.9	74	2	238		74	2	185	80	3	68	35			2	68	15	72	2	2515	70	2	2	1	1	5	7.6	29	1
652	1	20	47	19.563	2	0	3	2.4	10.3	60	2	244		72	2	160	66	2	72	38			2	72	23	90	4	2865	76	2	2	1	0	7	12.6	3	0
653	1	20	50	20.2848	3	0	2	2.4	9.4	68	2	225		78	2	160	66	2	74	40			2	74	28	100	4	3015	80	3	1	1	3	-1	12.6	9	0
654	1	20	47	19.8178	2	0	3	4.8	9.7	66	2	282		50	1	160	66	2	68	34			2	68	17	76	2	3325	90	4	1	1	0	5	0	0	0
655	1	20	43	16.7969	2	1	3	4.8	9.3	70	2	221		80	3	175	76	2	72	39			2	72	18	78	2	2355	66	2	2	1	0	0	10.2	11	0
656	1	21	54	20.3244	2	0	3	2.4	8.9	74	2	217		85	3	170	72	2	76	43			2	76	17	76	2	3075	80	3	2	1	0	7	0	11	0
657	1	19	40	16.6493	2	0	3	15	8.7	76	2	233		76	2	190	85	3	80	46			3	80	29	100	4	3075	80	3	2	1	0	0	-10.2	3	0
658	1	19	45	18.026	2	1	3	4.8	9.2	70	2	238		74	2	175	76	2	70	37			2	70	21	85	3	2760	74	2	1	1	0	1	10.2	2	0
659	1	19	53	20.4467	2	1	3	36	9.1	72	2	215		85	3	175	76	2	64	31			2	64	18	78	2	3050	80	3	2	1	0	-2	0	9	0
660	1	21	46	16.494	3	0	1	15	8.5	78	2	239		74	2	205	95	4	74	40			2	74	12.5	70	2	2600	72	2	1	1	0	2	-10.2	0	0
661	1	20	44	17.6254	2	0	3	4.8	9.1	72	2	241		72	2	185	80	3	80	46			3	80	9	64	2	3000	80	3	2	1	0	5	0	0	0
662	1	21	52	20.3125	2	1	3	4.8	8.8	74	2	272		60	2	180	78	2	74	40			2	74	8	62	2	2705	74	2	1	1	0	-2	0	1	0
663	2	20	82	25.3086	2	0	3	9.6	7.7	74	2		265	62	2	235	72	2			1		1		6.5	64	2	5770	100	4	2	1	2	8	-7.2	13	0
664	1	22	50	21.0828	3	0	2	2.4	9.3	70	2	185		76	2	180	78	2	72	38			2	72	25	95	4	2800	76	2	1	1	1	0	0	6	0
665	1	22	55	19.9594	2	1	3	2.4	9.2	70	2	232		76	2	160	66	2	70	37			2	70	12	68	2	2915	78	2	1	1	0	0	0	0	0
666	2	22	60	21.2585		1	3	12	7.2	78	2		214	85	3	230	70	2			12	68	2	68	16	76	2	4500	80	3	1	1	0	0	-2.4	4	0
667	1	20	58	20.5499	2	1	3	15	8.5	78	2	214		85	3	175	76	2	64	31			2	64	20	80	3	3680	100	4	2	1	1	2	-12.6	0	0
668	1	20	57.5	23.3275	2	0	3	10	9.7	66	2	241		72	2	170	72	2	95	55			4	95	24	95	4	3265	85	3	2	2	2	-3.2	0	4	0
669	1	20	46	19.6506	3	0	2	15	9.9	64	2	202		95	4	175	76	2	80	47			3	80	22.6	90	4	2800	76	2	2	1	0	-2	-5	0	0
670	1	22	48	19.2277	3	1	2	4.8	8.3	80	3	229		78	2	180	78	2	62	29			2	62	12	68	2	2600	72	2	2	1	6	5	-2.4	9	0
671	1	20	50	18.8189	3	0	1	4.8	9.5	68	2	237		74	2	153	60	2	70	36			2	70	4	30	1	2850	76	2	2	1	3	7	0	0	0
672	1	21	54	19.8347	3	0	1	2.4	9.03	72	2	219		80	3	150	50	1	66	33			2	66	16.4	76	2	2740	74	2	2	1	0	2	4.8	9	0
673	1	19	45	18.4911	3	0	1	4.8	10	62	2	243		60	2	162	66	2	64	30			2	64	12	68	2	2955	78	2	2	1	0	7	0	0	0
674	1	19	47	17.9089	2	0	3	4.8	9.1	72	2	262		64	2	174	74	2	70	37			2	70	6.8	60	2	2860	76	2	2	1	0	2	-2.4	0	0
675	1	20	45	18.4911	3	0	2	4.8	10.1	62	2	238		74	2	165	68	2	72	39			2	72	13	70	2	2920	78	2	1	1	0	2	0	1	0
676	1	20	65	21.9713	2	0	3	2.4	9.03	72	2	252		68	2	174	74	2	68	34			2	68	17.6	76	2	3770	100	4	2	1	0	2	0	2	0
677	1	19	51	18.9619	3	0	1	2.4	9.5	68	2	259		66	2	165	68	2	78	45			2	78	29	100	4	3000	80	3	2	1	0	-3	12.6	11	0
678	1	22	46	19.6506	3	0	1	4.8	9.2	70	2	228		78	2	170	72	2	64	30			2	64	16	74	2	2745	74	2	2	1	0	5	0	0	0
679	2	19	60	19.5918	3	0	1	15	7.8	72	2		254	66	2	231	70	2			5	10	1	10			1	3635	68	2	2	1	1	2	0	0	0
680	1	19	50	20.2848	2	0	3	7.2	9.7	66	2	219		80	3	178	78	2	74	40			2	74	15.5	74	2	3200	85	3	2	1	2	7	32.8	6	0
681	1	19	49	18.2183	3	1	1	30	8.7	76	2	231		76	2	165	68	2	62	29			2	62	19.5	80	3	4699	100	4	2	1	2	-2.5	-20	8	0
682	2	23	62	21.4533	2	1	3	40	6.9	90	4		295	40	1	230	70	2			18	95	4	95	22	90	4	5780	100	4	1	1	2	0	0	0	0
683	1	22	57	22.2656	2	1	3	4.8	9.4	68	2	261		64	2	160	66	2	74	41			2	74	12	68	2	2770	74	2	2	1	3	2	10.2	2	0
684	1	22	60	23.4375	2	1	3	4.8	10.7	40	1	247		70	2	155	62	2	64	30			2	64	18	78	2	2885	76	2	2	1	3	2	10.2	2	0
685	1	20	53	18.7783	2	0	3	4.8	8.92	72	2	244		72	2	165	68	2	80	48			3	80	12.5	70	2	2560	70	2	2	1	0	-1	0	3	0
686	1	21	53	19.8262	3	1	1	4.8	9	72	2	234		76	2	185	80	3	70	36			2	70	22	85	3	3840	100	4	2	1	0	5	0	0	0
687	1	20	48	19.2277	2	0	2	2.4	10.3	60	2	278		50	1	156	62	2	50	24			1	50	6	60	2	3650	100	4	2	1	2	7	7.6	0	0
688	1	23	58	23.833	3	0	2	2.4	9	72	2	248		70	2	160	66	2	74	40			2	74	15	72	2	3720	100	4	2	1	0	5	0	1	0
689	1	19	60	24.3418	3	1	2	10	9.5	68	2	235		74	2	165	68	2	68	34			2	68	14	72	2	3790	100	4	2	1	0	0	0	2	0
690	1	19	57	20.9366	3	1	1	4.8	9.57	66	2	227		78	2	160	66	2	74	40			2	74	15	72	2	3670	100	4	2	1	0	7	0	0	0
691	2	23	60	20.2812	1	1	3	4.8	7.6	74	2		246	70	2	215	62	2			3		1		12.5	72	2	4192	78	2	1	1	3	0	0	3	0
692	2	21	55	18.3768	2	1	3	7.2	7.3	78	2		245	70	2	230	70	2			3		1		10	68	2	4090	76	2	2	1	0	0	-2.4	9	0
693	1	20	48.7	19.0234	2	0	3	4.8	10	62	2	263		64	2	155	62	2	66	33			2	66	25.7	95	4	2800	76	2	2	1	0	0.3	0	10	0
694	1	19	56	21.6041	3	0	1	4.8	8.7	76	2	252		68	2	180	78	2	72	38			2	72	7	60	2	3075	80	3	1	1	0	5	0	0	0
695	1	20	54	20.3244	2	0	3	2.4	8.9	74	2	225		78	2	170	72	2	70	37			2	70	22	85	3	3250	85	3	2	1	0	-1	27.6	0	0
696	1	23	45	18.7305	2	0	3	2.4	8.2	80	3	213		85	3	190	85	3	78	45			2	78	20	80	3	3325	90	4	2	1	0	5	0	1	0
697	2	19	80	26.1224	3	0	2	7.2	7.6	74	2		243	70	2	223	66	2			3		1		8	66	2	5105	100	4	2	1	1	7	-2.4	0	0
698	1	18	49	19.1406		1		2.4	8.81	74	2	241		72	2	175	76	2	76	42			2	76	17	76	2	3235	85	3	2	1	0	2	12.6	3	0
699	1	21	46	17.3134	2	1	3	10	9.1	72	2	206		90	4	192	85	3	74	40			2	74	23.5	90	4	2954	78	2	2	1	0	7	0	0	0
701	1	20	48	18.5178	3	0	2	2.4	9.2	70	2	208		90	4	180	78	2	68	34			2	68	18	78	2	3000	80	3	2	1	1	7	2.4	8	0
702	1	23	58	20.5499	3	0	2	2.4	8.6	76	2	228		78	2	180	78	2	85	50			3	85	13	70	2	3900	100	4	2	1	1	7	0	9	0
703	1	21	50	19.5312	3	0	2	10	9.4	68	2	242		64	2	153	60	2	80	48			3	80	11	66	2	2590	70	2	2	1	0	0	0	5	0
704	1	20	50	19.5312	2	0	3	7.2	8.5	78	2	249		70	2	180	78	2	70	37			2	70	17.5	76	2	3105	80	3	2	1	0	7	0	8	0
705	2	21	78	26.9896	3	0	2	40	7.9	72	2		272	60	2	195							1		8	66	2	4795	85	3	2	1	0	-1	-25	0	0
706	1	21	60	24.974	2	1	1	10	9.4	68	2	183		90	4	150	50	1	68	35			2	68	24.5	95	4	3250	85	3	2	1	1	-2	-7.6	11	0
707	1	19	54	21.0937	3	0	2	2.4	9.9	64	2	264		64	2	143	40	1		11			1		15.4	74	2	2920	78	2	2	1	0	2	7.6	0	0
708	1	21	52	19.5717	2	0	3	4.8	10	62	2	223		80	3	165	68	2	85	50			3	85	21	85	3	3680	100	4	2	1	0	5	0	0	0
709	1	19	53	19.4674	1	0	3	4.8	8.5	78	2	228		78	2	190	85	3	76	43			2	76	10	66	2	3525	100	4	2	1	2	2	0	0	0
711	1	20	48	21.3333	3	1	2	4.8	9.3	70	2	235		74	2	155	62	2	70	36			2	70	17	76	2	2810	76	2	2	1	0	7	0	0	0
712	1	21	44	18.0802	2	0	3	4.8	9.3	70	2	241		68	2	165	68	2	70	36			2	70	12.5	70	2	2775	74	2	1	1	2	5	0	2	0
713	1	20	48	18.75	2	1	3	10	9	72	2	218		80	3	180	78	2	70	36			2	70	21	85	3	3484	100	4	2	1	0	2	26	0	0
714	1	20	47	15.887	2	0	3	2.4	9	72	2	242		64	2	160	66	2	72	38			2	72	15	72	2	3610	100	4	2	1	0	-1	0	6	0
715	1	20	60	25.2994	2	0	3	4.8	9.6	66	2	265		62	2	181	80	3	64	30			2	64	22	85	3	3530	100	4	2	1	2	5	0	3	0
717	1	21	57	22.5466	2	0	3	10	9	72	2	255		66	2	170	72	2	70	36			2	70	16	74	2	3562	100	4	2	1	0	2	-5.2	1	0
718	1	22	47	18.591	3	0	2	2.4	8.8	74	2	207		90	4	190	85	3	74	40			2	74	18	78	2	3795	100	4	2	1	1	2	0	2	0
719	1	19	75	31.2175	3	0	1	2.4	10.1	62	2	264		64	2	152	60	2	66	33			2	66	22	85	3	3229	85	3	2	1	1	5	0	1	0
720	1	20	50	18.1449	2	0	3	15	8.4	78	2	208		90	4	185	80	3	76	43			2	76	11	66	2	2545	70	2	1	1	0	0	0	0	0
721	1	23	52	20.3125	3	0	1	10	8.75	74	2	241		72	2	180	78	2	76	42			2	76	24	95	4	3705	100	4	1	1	1	-3.3	-7.6	0	0
722	1	20	52	23.1111	2	0	3	2.4	8.6	76	2	228		78	2	175	76	2	74	40			2	74	21	85	3	2710	74	2	2	1	0	7	12.6	0	0
723	1	20	49.5	19.8286	3	0	2	10	9.3	70	2	219		80	3	155	62	2	85	50			3	85	10	66	2	2625	72	2	2	1	1	7	0	0	0
724	2	20	65	20.0617	2	0	3	10	7.3	78	2		269	60	2	220	66	2			2		1		-1	10	1	4500	80	3	2	1	0	2	20	34	1
725	2	21	55	17.1655	2	0	3	15	7.6	74	2		239	72	2		100	4			2		1		14.4	74	2	3760	70	2	2	1	0	2	-12.6	15	1
726	2	21	56	17.284	3	0	2	7.2	7	85	3		229	76	2	240	76	2			7	30	1	30	16	76	2	5630	100	4	2	1	2	4	-4.8	1	0
727	1	19	54	20.0773	3	0	1	5	8.9	74	2	252		68	2	181	80	3	74	40			2	74	24	95	4	2790	74	2	2	1	0	2	-2.6	5	0
728	1	19	50	19.7777	2	0	3	2.4	9.3	70	2	243		72	2	170	72	2	76	43			2	76	23	90	4	2510	70	2	2	1	3	-1.5	33.6	2	0
729	1	21	53	18.3391	3	0	2	2.4	8.5	78	2	228		78	2	185	80	3	70	37			2	70	17	76	2	3216	85	3	1	1	0	2	0	6	0
730	1	22	55	20.7008	2	0	3	2.4	8.7	76	2	243		72	2	182	80	3	64	30			2	64	15	72	2	3315	90	4	1	1	0	2	0	1	0
731	1	21	48	19.9792	2	0	3	10	9	72	2	216		85	3	170	72	2	76	43			2	76	16	74	2	2995	78	2	2	1	0	5	0	3	0
732	1	20	52	22.806	2	0	3	7.2	9.73	64	2	252		68	2	170	72	2	70	36			2	70	17.3	76	2	1868	20	1	1	1	2	2	0	0	0
733	2	20	64	23.5078	2	1	3	7.2	7.9	72	2		254	66	2	220	66	2			6	20	1	20	12.5	72	2	4545	80	3	1	1	0	7	-4.8	0	0
734	2	20	50	18.3655	3	0	2	30	7.6	74	2		244	50	1	235	72	2			6	20	1	20	18	80	3	4220	78	2	1	1	0	7	0	3	0
735	1	19	60	22.8624	2	0	3	10	10.2	60	2	252		68	2	163	68	2		12			1		25	95	4	2075	60	2	2	1	0	0	20	0	0
736	1	21	54	21.6311	3	0	2	15	9	72	2	220		80	3	180	78	2	72	38			2	72	24	95	4	3578	100	4	2	1	0	5	-10.2	4	0
737	1	20	55	20.4491	1	1	3	15	8.7	76	2	212		85	3	175	76	2	76	42			2	76	15	72	2	2805	76	2	2	1	1	2	-12.6	6	0
738	1	20	65	25.3906	2	0	3	4.8	9.5	68	2	263		64	2	150	50	1	68	34			2	68	22	85	3	3360	95	4	2	1	1	5	0	3	0
740	1	21	47	19.563	2	0	3	7.2	9	72	2	258		66	2	165	68	2	78	44			2	78	24	95	4	3160	85	3	1	1	0	-4	-2.4	0	0
741	2	23	62	22.231	3	0	2	4.8	7.7	74	2		300	40	1	220	66	2					1		13	72	2	4655	85	3	2	1	0	5	0	0	0
742	1	21	45	18.7305	3	0	2	4.8	8.09	80	3	242		72	2	190	85	3	80	46			3	80	14	72	2	3150	85	3	2	1	1	2	0	0	0
743	1	21	56	21.3382	3	0	2	4.8	9	72	2	256		66	2	160	66	2	70	36			2	70	14	72	2	3200	85	3	1	1	1	7	10.2	1	0
744	2	20	65	19.6232	3	1	2	15	7.4	76	2		232	76	2	220	66	2			8	40	1	40	8	66	2	4155	76	2	2	1	0	-5	-12.6	0	0
745	1	20	46	19.1467	3	1	2	10	9.7	66	2	265		62	2	143	40	1	80	47			3	80	3	20	1	3035	80	3	2	1	0	7	-7.6	1	0
746	1	19	55	22.0317	3	1	1	4.8	9.7	66	2	265		62	2	175	76	2	62	28			2	62	20	80	3	3445	100	4	2	1	0	5	2.4	9	0
747	2	21	46	15.917	3	1	2	9.6	7.5	76	2		232	76	2	220	66	2			7	30	1	30	18	80	3	2915	40	1	2	1	1	2	5.4	6	0
748	1	20	60	20.2812	2	0	3	40	8.2	80	3	233		76	2	180	78	2	60	26			2	60	24	95	4	4300	100	4	1	1	1	5	-30	1	0
749	1	20	48	19.2277	2	1	3	40	8.9	74	2	215		85	3	190	85	3	78	45			2	78	18.3	78	2	3120	80	3	1	1	0	2	-37.6	0	0
750	2	21	59	19.7133	3	0	2	4.8	7.1	80	3		245	70	2	250	80	3			16	85	3	85	19	80	3	5145	100	4	1	1	0	2	5.2	0	0
751	1	19	51	19.9219	2	0	3	2.4	9.57	66	2	236		74	2	180	78	2	80	48			3	80	17.8	78	2	2803	76	2	2	1	0	-3	0	8	0
752	1	20	60	21.2585	2	0	3	2.4																						1	1	1	0	5	0	0	0
753	1	20	49	18.6709	2	0	3	2.4	8.9	74	2	230		76	2	200	90	4	72	39			2	72	28	100	4	3545	100	4	2	1	0	2	0	2	0
754	1	20	46	17.5278	3	0	1	7.2	9.1	72	2	238		74	2	160	66	2	80	46			3	80	18	78	2	2455	68	2	2	1	0	5	0	6	0
755	1	21	58	22.9421	2	0	3	2.4	8.5	78	2	184		80	3	180	78	2	74	41			2	74	25	95	4	3405	100	4	1	1	0	2	12.6	7	0
756	1	20	53	22.6409	2	1	3	4.8	9.5	68	2	255		66	2	170	72	2	68	35			2	68	24	95	4	2885	76	2	2	1	1	7	2.4	3	0
757	1	20	55	20.202	2	0	3	4.8	9	72	2	234		76	2	160	66	2	62	29			2	62	17	76	2	3185	85	3	1	1	0	2	2.4	0	0
758	1	20	56	20.5693	2	0	3	2.4	8.9	74	2	203		95	4	181	80	3	90	52			4	90	22.5	90	4	3364	95	4	2	1	0	1	2.4	2	0
759	1	20	57	20.9366	3	1	1	2.4	9	72	2	223		80	3	185	80	3	74	40			2	74	15	72	2	3410	100	4	2	1	3	2	12.6	2	0
760	1	21	52.5	20.2538	2	0	3	7.2	8.5	78	2	220		80	3	160	66	2	76	42			2	76	13	70	2	3130	80	3	2	1	3	5	-2.4	1	0
761	1	21	49	19.6283	2	1	3	4.8	8.3	80	3	222		80	3	185	80	3	80	48			3	80	27	100	4	3455	100	4	2	1	0	-0.5	0	0	0
762	2	19	63	19.0194	2	1	3	4.8	7.5	76	2		243	60	2	225	68	2			2		1		6.9	64	2	4450	80	3	1	1	0	2	0	0	0
763	1	20	55	19.487	3	1	2	2.4	9.71	64	2	271		60	2	160	66	2	66	32			2	66	14.6	72	2	2662	72	2	2	1	1	-1	0	12	0
764	1	20	43	16.3847	2	0	3	2.4	9.7	66	2	236		74	2	161	66	2	74	40			2	74	4	30	1	2720	74	2	1	1	1	3	0	1	0
765	1	20	40		2	0	3	20	9.2	70	2	227		78	2	175	76	2	66	33			2	66	7	60	2	2900	78	2	2	1	1	2	-10	4	0
766	1	20	40		2	0	3	10	9.1	72	2	249		70	2	160	66	2	62	29			2	62	16.5	76	2	1880	30	1	2	1	1	2	0	1	0
767	2	21	52	17.3745	2	1	3	15	7	85	3		243	70	2	220	66	2			12	68	2	68	10	68	2	4800	90	4	2	1	0	2	0	7	0
768	1	20	50	18.8189	2	0	1	2.4	9.1	72	2	238		74	2	178	78	2	68	34			2	68	19	80	3	3520	100	4	1	1	3	2	0	5	0
769	2	22	66	20.3704	2	1	3	15	7.6	74	2		232	76	2	265	90	4					1		10.3	68	2	4789	85	3	1	1	2	-4	0	0	0
770	1	19	44	16.5607	2	0	3	2.4	8.3	80	3	221		80	3	210	100	4	78	45			2	78	23	90	4	2900	78	2	2	1	0	2	0	6	0
771	1	21	43	16.7969	2	0	3	2.4	8.6	76	2	234		76	2	190	85	3	60	26			2	60	11	66	2	2600	72	2	2	1	0	2	0	3	0
772	1	20	50	19.5312	2	0	3	15	9	72	2	237		74	2	190	85	3	62	28			2	62	28	100	4	3120	80	3	1	1	2	-4	0	6	0
773	2	18	78	22.7904	3	0	2	15	7.3	78	2		242	64	2	223	66	2			2		1		9	66	2	6100	100	4	2	1	0	-3	-10.2	0	0
774	1	22	55	19.0311	2	0	3	7.2	9.6	66	2	223		80	3	190	85	3	76	43			2	76	21	85	3	3558	100	4	2	1	1	5	0	3	0
775	1	19	54	19.3625	3	0	1	10	8.28	80	3	239		74	2	175	76	2	74	40			2	74	11	66	2	3000	80	3	1	1	2	3	20	4	0
777	1	21	52	20.3125	3	1	2	4.8	10	62	2	243		72	2	151	60	2	68	35			2	68	24.5	95	4	3750	100	4	2	1	0	2	-2.4	0	0
779	1	20	60	22.3081	3	1	1	2.4	8.8	74	2	224		80	3	170	72	2	70	36			2	70	22	85	3	3430	100	4	1	1	0	2	7.6	1	0
780	1	20	56	21.0772	3	0	2	2.4	9.1	72	2	225		78	2	180	78	2	74	40			2	74	18	78	2	4015	100	4	1	1	0	7	17.6	7	0
781	2	20	73	22.2826	2	1	3	7.2	6.9	90	4		233	74	2		100	4			6	20	1	20	14	74	2	4420	80	3	1	1	3	7	0	0	0
782	2	20	70	21.3669	3	1	1	40	7.5	76	2		204	90	4	260	85	3					1		7.5	64	2	4780	85	3	2	1	0	5	0	1	0
783	1	20	50	20.0288	3	0	2	20	9.6	66	2	245		70	2	154	62	2	62	29			2	62	22.5	90	4	2637	72	2	2	1	2	7	0	0	0
784	1	20	60	22.8624	3	0	2	4.8	9.1	72	2	239		74	2	152	60	2	62	29			2	62	9.5	64	2	3425	100	4	2	1	0	-1	25.2	4	0
785	2	18	52	17.3745	3	0	1	15	7.3	78	2		242	72	2	240	76	2			2		1		12	70	2	3230	62	2	2	1	1	2	-10.2	0	0
786	1	23	51	18.5078	3	1	2	4.8	9	72	2	221		80	3	185	80	3	80	46			3	80	18	78	2	3165	85	3	1	1	0	0	0	0	0
787	1	19	54	20.3244	3	0	1	2.4	8.3	80	3	214		85	3	170	72	2	85	50			3	85	12	68	2	3130	80	3	2	1	0	7	17.6	0	0
788	1	19	40	16.6493	2	0	3	4.8	9.04	72	2	244		72	2	165	68	2	85	50			3	85	20	80	3	2505	70	2	2	1	0	2	0	12	0
789	2	23	66	20.8307	2	1	3	4.8	7	85	3		226	78	2	260	85	3			10	64	2	64	13	72	2	5500	100	4	2	3	6	2	0	14	1
790	1	20	45	16.5289	2	0	3	15	9.1	72	2	224		80	3	162	66	2	80	47			3	80	13.4	70	2	3395	95	4	2	1	0	0	-12.6	17	1
791	1	19	51	21.2279	3	0	1	2.4	9.3	70	2	244		72	2	165	68	2	78	45			2	78	20.5	80	3	2271	64	2	2	1	0	2	2.4	2	0
792	1	23	40	16.2278	3	0	2	4.8	8.6	76	2	229		78	2	175	76	2	76	42			2	76	6.5	60	2	2710	74	2	2	1	0	0	0	7	0
793	1	21	51	17.6471	2	0	3	5	8.1	80	3	203		95	4	200	90	4	78	45			2	78	27	100	4	3495	100	4	2	1	0	-2	31	0	0
794	1	20	46	17.9687	2	1	3	7.2	8.7	76	2	242		72	2	183	80	3	76	43			2	76	9	64	2	2820	76	2	2	1	0	1	0	0	0
795	1	21	54	19.8347	2	0	3	30	9.02	72	2	242		64	2	172	74	2	68	35			2	68	15.2	74	2	3705	100	4	2	1	0	-3	-15	3	0
796	1	22	55	21.4844	2	0	3	4.8	9.1	72	2	229		78	2	170	72	2	95	55			4	95	21	85	3	3630	100	4	1	1	0	5	10.2	0	0
797	1	20	43	19.1111	2	0	3	10	9.3	70	2	272		60	2	173	74	2	76	42			2	76	10	66	2	3015	80	3	2	1	0	5	-7.6	4	0
798	1	18	51	19.9219	2	1	3	2.4	9.3	70	2	253		68	2	180	78	2	74	41			2	74	13	70	2	2715	74	2	1	1	0	2	12.6	4	0
799	1	20	50	18.3655	2	1	3	4.8	8.4	78	2	228		78	2	170	72	2	78	44			2	78	21	85	3	3570	100	4	2	1	2	-1	10.2	5	0
800	1	21	60	24.974	2	0	3	4.8	9.1	72	2	245		70	2	155	62	2	66	32			2	66	14.5	72	2	2940	78	2	1	1	0	2	0	5	0
801	1	20	57	22.2656	3	1	2	2.4	8.7	76	2	224		80	3	175	76	2	60	26			2	60	16	74	2	3330	90	4	1	1	0	5	0	21	1
802	2	18	69	21.2963	3	1	1	15	6.7	100	4		188	102	4	263	90	4			5	10	1	10	7	64	2	3320	62	2	2	1	0	1	0	12	0
803	2	19	50	16.901	2	0	3	15	7.4	76	2		243	60	2	235	72	2			8	40	1	40	6	62	2	4650	85	3	1	1	0	5	-12.6	6	0
804	1	22	56	21.875	2	0	3	15	9.8	64	2	215		85	3	176	76	2	78	45			2	78	24	95	4	3105	80	3	1	1	1	7	0	0	0
805	1	20	52	18.2066	3	0	1	2.4	8	85	3	223		80	3	201	95	4	80	47			3	80	12	68	2	2855	76	2	2	1	0	7	0	0	0
806	1	19	55	21.4844	3	1	1	2.4	9.6	66	2	236		74	2	164	68	2	70	36			2	70	20	80	3	2101	62	2	2	1	2	0	12.6	0	0
807	2	20	53	16.7277	2	0	3	10	7.3	78	2		262	64	2	210	60	2			2		1				1	3150	60	2	2	1	0	7	-7.6	4	0
808	1	21	56	19.8413	3	1	1	2.4	9.06	72	2	287		40	1	180	78	2	102	60			4	102	20	80	3	3785	100	4	1	1	0	-2	0	29	1
809	1	20	55	19.487	2	0	3	4.8	9.2	70	2	225		78	2	175	76	2	90	52			4	90	16	74	2	3155	85	3	2	1	0	0	31.2	2	0
810	2	20	59	19.7133	3	1	2	7.2	8.2	68	2		252	68	2	240	76	2			6	20	1	20	9	66	2	4855	90	4	2	1	0	-4	0	16	1
811	1	18	56	23.3091	2	1	3	2.4	9.3	70	2	238		74	2	160	66	2	20	18			1	20	7.2	60	2	1984	50	1	2	1	0	5	27.6	19	1
812	1	18	55	22.0317	3	1	2	4.8	9	72	2	238		74	2	165	68	2	62	28			2	62	21	85	3	2720	74	2	1	1	1	-2	10.2	5	0
813	1	19	47.5	18.5547	2	0	3	2.4	9.7	66	2	242		72	2	170	72	2	80	47			3	80	9.5	64	2	3360	95	4	2	1	0	5	0	0	0
814	2	21	65	23.03	2	0	3	15	8.3	68	2		217	80	3	230	70	2			5	10	1	10	17	78	2	4195	78	2	1	1	1	-5	21	0	0
815	1	20	51	18.7328	3	0	1	4.8	9.6	66	2	251		68	2	151	60	2	60	27			2	60	26	100	4	2024	60	2	1	1	0	2	0	0	0
816	1	21	50	20.0288	3	1	2	10	9.1	72	2	236		74	2	170	72	2	68	34			2	68	22	85	3	3000	80	3	2	1	0	7	0	1	0
817	1	21	48	18.75	3	1	2	2.4	9.5	68	2				2	190	85	3	80	47			3	80	14	72	2	3325	90	4	2	1	0	0	0	1	0
818	1	22	48	18.75	2	0	3	7.2	8.1	80	3	219		80	3	205	95	4	76	43			2	76	21	85	3	3765	100	4	2	1	0	-1	0	0	0
819	1	21	80	28.6851	3	1	2	4.8	9.4	68	2	270		60	2	160	66	2	64	30			2	64	26	100	4	3585	100	4	2	2	1	7	2.4	6	0
820	2	21	57	19.0451	3	0	2	2.4	6.64	100	4		256	66	2	260	85	3			10	64	2	64	21.5	90	4	3240	62	2	2	1	0	-1	0	11	0
821	1	22	61	22.68	2	1	3	15	8.9	74	2	227		78	2	195	90	4	90	52			4	90	23	90	4	4015	100	4	2	1	2	2	0	4	0
822	1	20	47	19.563	2	0	3	4.8	8.3	80	3	199		95	4	172	74	2	72	38			2	72	24	95	4	2835	76	2	2	1	0	-1	10.2	0	0
823	1	21	53	20.7031	2	0	3	4.8	8.69	76	2	248		70	2	192	85	3	70	36			2	70	15	72	2	2985	78	2	1	1	0	-2	0	2	0
824	1	20	50	20.5457	2	0	3	2.4	9.7	66	2	247		70	2	174	74	2	68	35			2	68	12	68	2	2670	72	2	2	1	0	2	0	0	0
825	1	19	46.5	16.4753	3	0	1	4.8	8.9	74	2	266		62	2	182	80	3	68	35			2	68	13.4	70	2	2770	74	2	2	1	0	7	0	8	0
826	1	21	53	20.7031	2	1	3	30	9.5	68	2	221		80	3	195	90	4	95	55			4	95	20	80	3	3175	85	3	1	1	0	-1	0	0	0
827	1	20	46	20.4444	2	1	3	4.8	9.52	66	2	185		76	2	160	66	2	68	34			2	68	10	66	2	2404	68	2	2	1	2	2	0	7	0
828	2	22	51	18.0697	2	0	3	10	8.1	70	2		256	66	2	235	72	2			10	64	2	64	11	70	2	4035	74	2	2	1	1	2	0	0	0
829	2	21	62	20.2449	2	1	3	30	6.9	90	4		243	60	2	230	70	2			15	80	3	80	16.5	78	2	4400	80	3	1	1	0	2	0	7	0
830	1	21	44	18.0802	3	0	2	15	9.1	72	2	192		100	4	173	74	2	64	30			2	64	20	80	3	2700	74	2	1	1	0	5	0	3	0
831	1	21	65	23.5883	3	1	2	15	8.3	80	3	217		85	3	190	85	3	66	32			2	66	20	80	3	4215	100	4	2	1	0	2	0	0	0
832	1	21	50	18.1449	2	0	3	4.8	9	72	2	249		70	2	175	76	2	74	41			2	74	19	80	3	3000	80	3	2	1	1	-5	0	1	0
833	1	22	55	20.9572	3	1	2	2.4	7.7	90	4	185		102	4	185	80	3	74	41			2	74	21	85	3	3140	80	3	2	1	0	2	0	0	0
834	2	21	52	17.9931	2	0	3	2.4	6.8	95	4		223	78	2	250	80	3			20	101	4	101	22.5	90	4	4520	80	3	2	1	0	5	2.4	19	1
835	1	20	85		3	1	1	4.8	9	72	2	263		64	2	174	74	2	72	38			2	72	9.5	64	2	2950	78	2	1	1	3	7	-2.4	0	0
836	1	21	50	19.5312	2	0	3	5	8.3	80	3	242		72	2	175	76	2	72	39			2	72	18	78	2	3365	95	4	2	1	0	-2	0	1	0
837	1	20	48	18.2899	3	1	1	2.4	8.9	74	2	222		80	3	165	68	2	64	30			2	64	13	70	2	3345	90	4	2	1	4	7	0	0	0
838	1	23	50	17.5064	2	1	3	10	9.3	70	2	246		70	2	180	78	2	74	41			2	74	18	78	2	3112	80	3	2	1	0	0	0	0	0
839	1	23	41	17.0656	3	1	1	4.8	9.3	70	2	264		64	2	178	78	2	80	46			3	80	18.5	78	2	3001	80	3	1	1	0	0	0	2	0
840	1	20	50	19.2894	3	0	2	4.8	8.9	74	2	249		70	2	170	72	2	68	34			2	68	18	78	2	3040	80	3	2	1	1	7	25.2	8	0
841	1	23	58	22.9421	3	1	2	15	9	72	2	217		85	3	160	66	2	64	30			2	64	16	74	2	2792	74	2	2	1	0	2	0	0	0
842	1	22	53	19.9481	2	1	3	15	10.2	60	2	254		68	2	165	68	2	68	35			2	68	22	85	3	3525	100	4	2	1	0	5	-10.2	1	0
843	1	20	52	22.2137	3	0	1	2.4	8.9	74	2	185		76	2	175	76	2	76	43			2	76	19	80	3	2590	70	2	1	1	0	-1.5	0	2	0
844	1	21	43	17.4449	3	0	2	4.8	8.8	74	2	230		76	2	170	72	2	78	45			2	78	17	76	2	2400	68	2	2	1	0	2	0	0	0
845	1	22	63	23.1405	2	1	3	2.4	8.8	74	2	223		80	3	190	85	3	100	56			4	100	18	78	2	3478	100	4	2	1	0	-5	0	14	1
847	2	20	53	18.1252	2	0	3	7.2	6.91	85	3		233	74	2	245	78	2			13	72	2	72	7.3	64	2	3780	70	2	1	1	0	2	22.8	0	0
848	2	20	91	27.4725	2	1	3	4.8	6.9	90	4		272	60	2	255	80	3			1		1		15.5	76	2	5600	100	4	1	1	1	2	0	1	0
849	1	21	55	21.4844	3	0	2	2.4	8.4	78	2	214		85	3	195	90	4	66	32			2	66	16.5	76	2	4445	100	4	1	1	1	5	7.6	1	0
850	1	20	54	19.3625	2	0	3	5	9.7	66	2	221		80	3	150	50	1	76	42			2	76	26.1	100	4	3421	100	4	2	1	0	2	0	0	0
851	1	21	47	18.3594	2	0	3	15	9.5	68	2	235		74	2	170	72	2	30	20			1	30	17	76	2	3100	80	3	2	1	0	0	-12.6	6	0
852	1	21	50	19.5312	2	1	3	2.4	8.9	74	2	265		62	2	170	72	2	40	22			1	40	26.5	100	4	3502	100	4	2	1	0	5	0	2	0
853	1	19	74	27.852	3	0	1	4.8	8.6	76	2	247		70	2	165	68	2	64	31			2	64	9.5	64	2	3360	95	4	2	1	0	7	0	4	0
854	1	21	54	22.4766	3	0	2	2.4	9.4	68	2	239		74	2	160	66	2	64	30			2	64		100	4	3000	80	3	2	1	2	2	0	19	1
855	1	20	50	17.7154	2	0	3	4.8	8.93	72	2	233		76	2	160	66	2	72	38			2	72	19.5	80	3	2240	64	2	1	1	0	0	0	0	0
857	1	20	45	18.7305	2	0	3	2.4	10.08	62	2	264		64	2	163	68	2	64	30			2	64	7	60	2	2315	66	2	1	1	0	-5	7.6	4	0
858	1	20	50	19.5312	2	1	3	15	9	72	2	234		76	2	170	72	2	70	37			2	70	11.7	68	2	2940	78	2	2	1	0	0	0	1	0
859	1	20	49	19.6283	2	0	3	2.4	9.5	68	2	235		74	2	151	60	2	76	42			2	76	15.9	74	2	3052	80	3	2	1	0	0	0	3	0
860	1	20	55	20.4491	1	1	3	15	8.7	76	2	212		85	3	175	76	2	76	42			2	76	15	72	2	2805	76	2	2	1	1	2	-12.6	5	0
861	1	19	54	19.1327	3	1	2	4.8	9.68	66	2	248		70	2	192	85	3	72	39			2	72	17	76	2	2990	78	2	2	1	0	5	0	0	0
862	1	19	51	18.7328		0		2.4	9.2	70	2	205		90	4	196	90	4	64	30			2	64	7.4	62	2	2890	76	2	2	1	0	5	0	2	0
863	1	20	56	23.3091	2	1	3	7.2	9.9	64	2	261		64	2	156	62	2	68	34			2	68	15.2	74	2	2450	68	2	1	2	0	5	-4.8	1	0
864	1	19	51	20.9566	3	0	1	4.8	7.4	100	4	216		85	3	200	90	4	95	55			4	95	21.4	85	3	3375	95	4	2	1	0	5	0	0	0
865	1	20	54	19.8347	3	1	2	10	9.21	70	2	261		64	2	153	60	2	74	40			2	74	15	72	2	2305	66	2	2	1	0	7	5	0	0
866	1	22	53	23.5556	2	0	3	4.8	9.51	66	2	279		50	1	165	68	2	74	40			2	74	20	80	3	2140	62	2	2	1	0	2	0	0	0
867	1	22	48	17.2111	2	0	3	15	9.3	70	2	229		78	2				85	50			3	85	8	62	2	2600	72	2	2	1	0	-1	-10.2	5	0
868	2	20	60	21.7738	3	1	1	15	8.5	66	2		288	50	1	220	66	2			8	40	1	40	17	78	2	3977	74	2	2	1	0	2	0	0	0
869	1	23	50	20.2848	2	0	3	4.8	8.04	80	3	213		85	3	195	90	4	74	40			2	74	27.5	100	4	3400	100	4	2	1	0	2	0	0	0
870	2	21	65	20.984	3	0	1	4.8	7.3	78	2		264	62	2	190					2		1		17	78	2	4800	90	4	1	1	0	2	0	0	0
871	1	22	49	17.9982	3	0	2	7.2	9.1	72	2	184		80	3	200	90	4	76	42			2	76	20	80	3	5125	100	4	1	1	0	5	0	0	0
872	2	21	70	20.9024	3	0	1	40	7.4	76	2		241	72	2	250	80	3			7	30	1	30	14	74	2	5425	100	4	1	1	0	0	-25	2	0
873	1	21	55	22.6003	2	0	3	4.8	8.81	74	2	232		76	2	165	68	2	74	40			2	74	16	74	2	2470	68	2	1	1	1	-4.5	2.4	5	0
874	1	20	49	17.3611	3	1	1	7.2	8.5	78	2	236		74	2	175	76	2	78	45			2	78	8	62	2	3618	100	4	1	1	0	-2	-4.8	0	0
875	1	19	55	21.7555	2	1	3	2.4	9.6	66	2	226		78	2	160	66	2	60	27			2	60	23.1	90	4	2198	62	2	1	1	0	-1	12.6	0	0
876	1	18	56	21.0772	3	1	2	30	9.9	64	2	255		66	2	168	70	2	68	35			2	68	25.5	95	4	2665	72	2	2	1	0	1	0	2	0
877	1	19	57	21.4536	3	0	2	4.8	10.1	62	2	245		70	2	160	66	2	60	27			2	60	17	76	2	2805	76	2	2	1	2	2	10.2	0	0
878	1	23	47	18.8271	2	1	3	15	9.7	66	2	234		76	2	150	50	1	80	46			3	80	19	80	3	3680	100	4	2	1	0	5	-10.2	0	0
879	1	22	55	20.9572	3	0	2	4.8	7.8	85	3	198		100	4	200	90	4	80	46			3	80	19	80	3	2915	78	2	2	1	1	5	0	15	1
880	1	21	55.5	20.3857	2	0	3	7.2	9.02	72	2	233		76	2	195	90	4	72	38			2	72	7.6	62	2	3425	100	4	1	1	0	5	0	0	0
881	1	22	49	18.4425	2	0	3	2.4	8.51	76	2	233		76	2	190	85	3	80	46			3	80	22	85	3	3325	90	4	2	1	0	5	0	0	0
882	2	22	68	20.9877	3	0	2	7.2	6.9	90	4		215	80	3	250	80	3			11	64	2	64	9.2	66	2	3052	50	1	2	1	1	2	7.8	4	0
883	1	21	45	17.5781	2	0	3	2.4	8.7	76	2	219		80	3	200	90	4	74	40			2	74	16	74	2	3230	85	3	1	1	0	-2	0	2	0
884	2	22	82	24.7555	3	0	2	15	7.6	74	2		238	72	2	240	76	2			2		1		20	85	3	6245	100	4	1	1	2	7	-10.2	6	0
886	1	21	59	22.7615	3	1	1	4.8	9.7	66	2	245		70	2	170	72	2	66	32			2	66	23	90	4	3275	85	3	2	1	0	5	0	1	0
887	2	21	62	22.231	3	0	1	15	7.8	72	2		249	68	2	200	40	1			1		1		6	62	2	3400	64	2	2	1	0	5	0	2	0
888	1	19	58	20.5499	3	0	1	10	8.8	74	2	242		72	2	195	90	4	74	40			2	74	25	95	4	4085	100	4	1	1	0	5	0	2	0
889	1	20	49	19.6283	3	0	1	2.4	8.5	78	2	237		74	2	170	72	2	74	41			2	74	13.1	70	2	3510	100	4	2	1	2	0	7.6	4	0
890	1	22	57	21.4536	2	1	3	4.8	9.2	70	2	237		74	2	170	72	2	74	40			2	74	22	85	3	4070	100	4	2	1	0	1	2.4	0	0
891	1	20	50	20.5457	3	0	1	2.4	10.2	60	2	257		66	2	140	30	1	70	36			2	70	16	74	2	1945	40	1	2	1	0	-1	27.6	3	0
892	1	20	46	17.3134	3	0	1	10	8.6	76	2	254		68	2	175	76	2	70	36			2	70	21	85	3	3050	80	3	2	1	1	-1	5	0	0
893	1	21	55	20.4491	2	1	3	30	8.2	80	3	221		80	3	192	85	3	76	42			2	76	20	80	3	3710	100	4	2	1	0	2	-20	0	0
894	1	22	48.5	20.1873	2	0	3	15	8.37	78	2	228		78	2	185	80	3	74	40			2	74	19.5	80	3	2865	76	2	2	1	0	2	-12.6	2	0
895	2	21	62	20.7157	3	0	2	15	7.83	72	2		267	62	2	210	60	2			3		1		4	60	2	2995	50	1	1	1	0	3	-10.2	0	0
896	1	21	53	17.9151	2	0	3	4.8	8.2	80	3	221		80	3	190	85	3	74	41			2	74	12	68	2	4000	100	4	1	1	0	2	0	2	0
897	1	21	41	16.4237	3	0	2	2.4	8.7	76	2	227		78	2	170	72	2	62	29			2	62	14.5	72	2	2996	78	2	2	1	0	5	0	7	0
898	1	22	44	16.9747	3	1	2	20	8.35	78	2	248		70	2	210	100	4	74	40			2	74	25	95	4	3365	95	4	2	1	0	1	16	14	1
899	2	22	53	17.9151	2	0	3	2.4	8	70	2		251	68	2	235	72	2			6	20	1	20	16	76	2	4135	76	2	2	1	0	5	0	0	0
900	1	21	49	18.6709	2	1	3	2.4	8.75	74	2	233		76	2	185	80	3	80	46			3	80	29	100	4	4050	100	4	2	1	0	-2	2.4	10	0
901	1	20	49	20.1348	3	0	1	4.8	9.4	68	2	254		68	2	185	80	3	70	36			2	70	21	85	3	3025	80	3	2	1	0	0	2.4	2	0
902	2	22	63	22.5896	2	0	3	7.2	6.8	95	4		254	66	2	235	72	2			10	64	2	64	17	78	2	4120	76	2	1	1	0	1	0	0	0
903	1	21	48	19.4734	2	0	3	30	8.8	74	2	242		72	2	170	72	2	90	53			4	90	7	60	2	3487	100	4	2	1	0	2	0	0	0
904	1	19	55	22.0317	2	0	3	4.8	9.8	64	2	249		70	2	170	72	2	74	40			2	74	19	80	3	3305	90	4	2	1	0	2	0	26	1
905	1	22	46	18.4265	2	1	3	4.8	9.01	72	2	285		40	1	160	66	2	74	40			2	74	16	74	2	3025	80	3	2	1	1	5	0	0	0
906	1	22	51	18.0697	2	0	2	2.4	8.43	78	2	244		72	2	190	85	3	64	30			2	64		100	4	3295	85	3	1	1	0	-1	0	1	0
907	1	21	52	19.5717	3	0	1	4.8	9.5	68	2	231		76	2	170	72	2	64	30			2	64	12.7	70	2	2810	76	2	2	1	1	7	-2.4	0	0
908	2	21	68	22.9854	2	0	3	48	6.9	90	4		245	70	2	235	72	2			6	20	1	20	12	70	2	5320	100	4	2	1	0	2	-12	1	0
909	1	19	62	23.3355	2	0	3	15	9.7	66	2	219		80	3	182	80	3	68	34			2	68	12.3	68	2	3079	80	3	2	1	1	1	0	23	1
910	1	20	53	19.7055	3	0	2	2.4	8.7	76	2	246		70	2	182	80	3	70	36			2	70	14	72	2	3345	90	4	1	1	0	5	2.4	0	0
911	1	21	46	17.9687	3	0	2	10	8.66	76	2	274		60	2	180	78	2	66	32			2	66	12.5	70	2	2160	62	2	2	1	0	0	5	0	0
912	1	19	44	17.1875	3	0	1	4.8	9.04	72	2	185		76	2	175	76	2	74	41			2	74	21	85	3	2820	76	2	1	1	0	2	0	0	0
913	1	21	52	20.83	2	0	2	2.4	9.3	70	2	202		95	4	165	68	2	74	41			2	74	21	85	3	2525	70	2	2	1	0	-1	0	0	0
914	1	19	45	18.026	3	1	2	2.4	8.67	76	2	229		78	2	188	85	3	66	33			2	66	26.8	100	4	2620	72	2	2	1	1	0	2.6	1	0
915	1	19	50	18.8189	2	0	3	30	10.2	60	2	232		76	2	180	78	2	72	38			2	72	8	62	2	2349	66	2	2	1	6	2	18	0	0
916	1	20	50	19.5312	2	1	3	15	8.8	74	2	185		76	2	190	85	3	40	22			1	40	23	90	4	2505	70	2	2	1	0	5	-10.2	1	0
917	1	18	58	21.83	3	0	1	15	8.8	74	2	239		74	2	190	85	3	74	40			2	74	19	80	3	3145	80	3	2	1	3	0	0	0	0
918	2	19	58	18.1018	3	0	2	7.2	8.1	70	2		238	72	2	240	76	2			3		1		13	72	2	4320	80	3	2	1	0	5	0	1	0
919	1	21	50	19.5312	2	1	3	2.4	9.9	64	2	237		74	2	170	72	2	78	45			2	78	22	85	3	3063	80	3	2	1	0	5	33.6	1	0
920	1	20	54	20.3244	3	1	2	2.4	8.7	76	2	224		80	3	165	68	2	90	52			4	90	18	78	2	3195	85	3	2	1	0	-5	0	0	0
921	1	20	48	18.0662	3	0	2	4.8	8.8	74	2	202		95	4	160	66	2	72	39			2	72	23	90	4	3060	80	3	2	1	2	1	2.4	11	0
922	2	21	60	20.5191	2	1	3	15	6.6	100	4		229	76	2	250	80	3			8	40	1	40	17	78	2	4680	85	3	1	1	1	-2	-12.6	6	0
923	1	19	48	17.4191	2	0	3	10	8.9	74	2	248		70	2	160	66	2	66	32			2	66	10	66	2	3815	100	4	2	1	0	0	-7.6	6	0
924	1	22	46	17.9687	3	1	2	4.8	9.81	64	2	245		70	2	160	66	2	66	32			2	66	13	70	2	2660	72	2	1	1	0	2	0	9	0
925	1	22	48	18.2899	3	1	2	7.2	8.8	74	2	219		80	3	190	85	3	78	45			2	78	26	100	4	3480	100	4	2	1	0	2	0	0	0
926	1	19	48	19.9792	3	1	2	30	9.5	68	2	243		60	2	170	72	2	70	36			2	70	26	100	4	3385	95	4	1	1	0	5	-15	0	0
927	1	20	48	18.75	3	0	2	4.8	8.4	78	2	221		80	3	195	90	4	80	46			3	80	19	80	3	3840	100	4	2	1	1	-1	2.4	0	0
928	1	22	57	20.1956	3	1	2	7.2	8.4	78	2	236		74	2	180	78	2	68	35			2	68	17	76	2	2675	72	2	1	1	0	0	-4.8	6	0
929	1	20	55	19.487	2	0	3	2.4	8.8	74	2	232		76	2	160	66	2	74	41			2	74	21	85	3	2950	78	2	1	1	0	2	0	9	0
930	1	23	54	19.5965	2	0	3	2.4	8.88	74	2	235		74	2	175	76	2	95	55			4	95	20	80	3	2230	64	2	2	1	0	-5	2.4	1	0
931	2	19	65	23.03	3	0	2	10	7.5	76	2		242	72	2	220	66	2			4		1		6	62	2	3465	66	2	2	1	0	7	0	2	0
932	1	20	51	21.2279	1	1	3	2.4	8.9	74	2	225		78	2	190	85	3	76	42			2	76	15	72	2	3305	90	4	2	1	1	5	0	2	0
933	1	19	56	21.3382	3	1	2	4.8	9.5	68	2	229		78	2	174	74	2	74	40			2	74	16	74	2	2050	60	2	1	1	1	-6	0	1	0
934	1	21	50	20.2848	3	0	2	2.4	8.7	76	2	231		76	2	200	90	4	80	46			3	80	26	100	4	3360	95	4	2	1	0	3	0	1	0
935	1	19	40	17.5431	2	0	3	36	9.5	68	2	227		78	2	160	66	2	80	48			3	80	13	70	2	2190	62	2	2	1	0	0	-26	0	0
936	1	19	46	16.8962	2	0	3	30	8.54	76	2	223		80	3	168	70	2	60	27			2	60	15.5	74	2	2530	70	2	2	1	2	-1	-27.6	4	0
937	1	22	51	20.4294	2	0	3	10	8.72	74	2	246		70	2	180	78	2	80	48			3	80	20.5	80	3	4175	100	4	2	1	0	-1	5	0	0
938	1	20	73	29.2421	2	0	3	2.4	9.5	68	2	241		72	2	160	66	2	66	33			2	66	16.2	74	2	2426	68	2	2	1	1	2	0	13	0
939	1	22	54	22.4766	3	1	2	15																				3245			2	1	1	-1	-12.6	0	0
940	1	18	53	18.7783	3	0	1	10	9.2	70	2	226		78	2	185	80	3	68	34			2	68	14	72	2	2600	72	2	2	1	0	5	0	0	0
942	1	20	48	17.2111	3	1	1	7.2	8.2	80	3	211		85	3	200	90	4	76	42			2	76	16	74	2	4280	100	4	2	1	0	5	7.8	0	0
944	1	19	51	19.9219	2	0	3	4.8	9.3	70	2	235		74	2	175	76	2	72	38			2	72	21	85	3	3500	100	4	2	1	1	2	10.2	7	0
945	1	22	47	18.8271	2	1	3	2.4	8.4	78	2	235		74	2	190	85	3	76	42			2	76	21	85	3	3600	100	4	1	1	0	5	7.6	7	0
946	2	20	90	29.0548	2	0	3	2.4	8.5	66	2		329	30	1	205					2		1		7.5	64	2	4180	78	2	2	1	0	0	33.6	0	0
947	1	18	82	29.0533	2	1	3	20	9.2	70	2	276		50	1	150	50	1	64	30			2	64	22	85	3	4070	100	4	2	1	0	7	-10.4	14	1
948	1	19	45	17.5781	1	1	3	15	8.42	78	2	219		80	3	170	72	2	64	30			2	64	15.2	74	2	2440	68	2	2	1	0	5	-10.2	5	0
949	1	22	75	31.2175	2	0	3	15	8.9	74	2	231		76	2	170	72	2	76	43			2	76	18	78	2	1673		1	2	1	1	2	-12.6	6	0
950	1	21	50	19.5312	3	1	1	4.8	10	62	2	261		64	2	155	62	2	70	36			2	70	11	66	2	3525	100	4	1	1	0	2	0	0	0
951	1	21	52	18.8707	3	0	2	2.4	9.2	70	2	219		80	3	180	78	2	80	47			3	80	17.5	76	2	3285	85	3	2	1	0	2	0	16	1
952	2	22	62	20.7157	2	0	3	4.8		100	4			95	4	255	80	3			15	80	3	80	10.5	68	2	4790	85	3	2	1	1	5	2.4	0	0
953	1	19	56	21.0772	2	0	3	2.4	9.2	70	2	241		72	2	160	66	2	68	35			2	68	18	78	2	3330	90	4	1	1	0	2	12.6	0	0
954	1	20	47	19.313	3	0	1	4.8	9.5	68	2	185		76	2	170	72	2	95	55			4	95	15	72	2	3588	100	4	1	1	0	-4	-2.4	0	0
955	1	19	47	17.9089	3	0	2	2.4	9.4	68	2	252		68	2	160	66	2	60	26			2	60	8	62	2	2255	64	2	2	1	0	5	0	26	1
956	1	22	48	17.6309	2	0	3	4.8	9.73	64	2	237		74	2	160	66	2	74	41			2	74	18	78	2	2580	70	2	2	1	0	-1	-2.4	7	0
957	1	22	44	18.3143	2	1	3	2.4	9.3	70	2				4	185	80	3	72	38			2	72	28	100	4	2575	70	2	2	1	0	5	7.6	4	0
959	1	21	59	22.4813	2	0	3	2.4	9	72	2	226		78	2	180	78	2	78	44			2	78	20	80	3	3652	100	4	2	1	0	2	0	15	1
960	1	20	44	16.1616	1	1	3	15	8.7	76	2	224		80	3	190	85	3	78	44			2	78	25	95	4	3759	100	4	2	1	2	2	15	0	0
961	1	20	55	21.4844	3	0	1	30	9.8	64	2	251		68	2	165	68	2	66	32			2	66	17.2	76	2	3526	100	4	2	1	0	1	-25.2	1	0
962	1	20	51	17.6471	2	0	3	4.8	7.7	90	4	213		85	3	230	100	4	90	52			4	90	23	90	4	3185	85	3	1	1	0	0	-2.4	4	0
963	1	19	49	18.9036	2	0	3	7.2	8.7	76	2	239		74	2	173	74	2	85	50			3	85	21.5	85	3	3260	85	3	1	1	0	-1	-4.8	0	0
964	1	21	47	18.3594	3	1	2	4.8	9.29	70	2	239		74	2	160	66	2	72	38			2	72	21.5	85	3	2620	72	2	2	1	0	2	0	0	0
965	1	20	55	20.4491	2	0	3	15	9.3	70	2	241		72	2	160	66	2	68	35			2	68	20	80	3	2755	74	2	2	1	1	2	15	0	0
966	1	19	75	27.8852	2	0	3	2.4	8.8	74	2	255		66	2	170	72	2	62	29			2	62	11	66	2	3700	100	4	2	1	0	7	0	0	0
967	2	21	80	25.2493	3	0	1	15	7.8	72	2		267	62	2	240	76	2			1		1		13	72	2	4165	76	2	2	1	2	2	0	0	0
968	1	19	55	22.8928	2	0	3	4.8	8.5	78	2	216		85	3	190	85	3	80	46			3	80	18	78	2	3710	100	4	2	1	0	5	0	1	0
969	1	20	46	17.9687	2	0	3	2.4	9.3	70	2	226		78	2	185	80	3	74	40			2	74	17	76	2	3329	90	4	1	1	1	7	0	13	0
970	1	20	56	20.3223	2	0	3	4.8	8.5	78	2	222		80	3	170	72	2	76	43			2	76	15	72	2	3490	100	4	2	1	0	5	0	19	1
971	1	20	43	16.3847	3	0	2	30	8.35	78	2	184		80	3	189	85	3	78	44			2	78	13.6	70	2	2810	76	2	2	1	0	0	-25.2	2	0
972	2	18	86	29.0698	2	1	3	10	7.8	72	2		311	40	1	230	70	2			3		1		18.5	80	3	4205	78	2	2	1	0	-2	0	0	0
973	2	23	77	25.7276	2	0	3	10	7.8	72	2		279	50	1	210	60	2			5	10	1	10	12	70	2	4205	78	2	2	1	0	2	0	0	0
974	1	19	46	19.1467	3	0	2	4.8	9.8	64	2	249		70	2	160	66	2	72	38			2	72	14	72	2	2835	76	2	1	1	2	5	0	2	0
975	1	19	47	18.3594	2	1	3	40	8.6	76	2	223		80	3	175	76	2	80	48			3	80	12	68	2	3525	100	4	2	1	0	5	-35.2	14	1
976	2	23	50	17.7154	1	1	3	2.4	6.8	95	4		241	72	2	240	76	2			6	20	1	20	15.1	76	2	3830	72	2	1	1	0	2	0	25	1
977	1	20	48	18.2899	3	0	1	2.4	9.2	70	2	243		72	2	190	85	3	76	43			2	76	27	100	4	3200	85	3	2	1	0	0	2.4	7	0
978	1	20	53	19.4674	2	0	2	10	9.6	66	2	247		70	2	160	66	2	64	31			2	64	14	72	2	2705	74	2	1	1	0	5	0	0	0
979	1	20	73	27.4756	3	0	1	10	9	72	2	235		74	2	170	72	2	64	30			2	64	24.5	95	4	3500	100	4	2	1	0	7	5	6	0
980	1	20	52	20.3125	3	0	2	4.8	10	62	2	278		50	1	166	70	2	64	30			2	64	8	62	2	3040	80	3	2	1	0	5	0	0	0
981	1	20	58	20.7967	2	0	3	10	9	72	2	239		74	2	185	80	3	95	55			4	95	17	76	2	2731	74	2	2	1	3	7	5	2	0
982	1	20	60	23.4375	2	1	3	15	9	72	2				2	170	72	2	76	42			2	76	14	72	2	3285	85	3	2	1	0	7	-12.6	10	0
983	1	19	54	21.6311	3	0	2	4.8	9.1	72	2	258		66	2	175	76	2	76	42			2	76	10.5	66	2	2991	78	2	1	1	0	-2	0	12	0
984	1	21	57	22.2656	2	0	3	4.8	9	72	2	236		74	2	185	80	3	64	30			2	64	18	78	2	2990	78	2	1	1	0	5	0	0	0
985	2	21	56	17.6745	3	0	2	4.8	7.3	78	2		237	74	2	265	90	4			10	64	2	64	17	78	2	4500	80	3	1	1	3	7	0	20	1
986	1	20	44	18.3143	2	0	3	2.4	9.3	70	2	259		66	2	170	72	2	72	39			2	72	11	66	2	2085	60	2	2	1	0	2	0	7	0
987	2	21	72	20.3712	2	0	3			100	4		212	85	3		100	4			19	100	4	100	7	64	2	4372	80	3	1	3	0	-2		0	0
988	1	20	50	20.5457	2	0	3	15	9.1	72	2	244		72	2	165	68	2	68	35			2	68	25	95	4	3255	85	3	2	1	0	7	-10.2	0	0
989	1	19	78	31.245	3	0	1	7.2	9.07	72	2	302		10	1	180	78	2	20	19			1	20	6.5	60	2	2655	72	2	2	1	0	7	0	12	0
990	1	21	46	17.5278	2	0	3	15	8.1	80	3	239		74	2	168	70	2	10	16			1	10		100	4	2810	76	2	2	1	0	1	0	0	0
991	1	20	50	17.7154	2	0	3	2.4	9.9	64	2	262		64	2	151	60	2	60	26			2	60	16	74	2	2830	76	2	2	1	0	0	0	0	0
992	1	21	45	18.4911	3	0	2	2.4			1					170	72	2	60	26			2	60	10	66	2	2425	68	2	2	1	0	7	12.6	7	0
993	1	21	54	21.3599	2	0	3	2.4	9	72	2	220		80	3	180	78	2	78	44			2	78	13.5	70	2	3500	100	4	2	1	0	5	0	0	0
994	1	20	44	18.7962	2	0	3	15	9.7	66	2	267		62	2	170	72	2	66	32			2	66	23	90	4	3135	80	3	2	1	0	-1	0	0	0
995	1	20	43	17.2248	2	1	3	4.8	9.8	64	2	227		78	2	165	68	2	66	32			2	66	17	76	2	2456	68	2	2	1	0	2	0	1	0
996	1	20	49	21.7778	2	0	3	7.2	10	62	2	209		90	4	165	68	2	74	40			2	74	22.1	85	3	2360	66	2	2	1	0	5	0	1	0
997	1	21	47	18.3594	2	1	3	4.8	9.1	72	2	229		78	2	185	80	3	80	48			3	80	16	74	2	3265	85	3	2	1	1	0	0	1	0
998	1	21	47	19.0677	2	1	3	4.8	9.4	68	2	229		78	2	170	72	2	78	45			2	78	16.5	76	2	2915	78	2	2	1	0	2	0	0	0
999	1	23	48	20.5049	2	0	3	2.4	8.5	78	2	235		74	2	200	90	4	74	40			2	74	14.5	72	2	3020	80	3	2	1	0	2	0	3	0
1000	2	20	52	17.5771	3	0	1	2.4	6.7	100	4		241	68	2	257	85	3			9	50	1	50	16.5	78	2	4300	80	3	2	1	3	2	0	0	0
1001	1	20	48	18.75	3	1	1	2.4	8.9	74	2	228		78	2	170	72	2	64	30			2	64	18	78	2	2645	72	2	2	1	0	2	0	2	0
1002	1	20	55	20.7008	2	0	3	30	8.2	80	3	211		85	3	180	78	2	80	46			3	80	20	80	3	3890	100	4	1	1	2	0	-27.6	1	0
1003	1	19	50	19.052	3	0	2	2.4	10	62	2	247		70	2	195	90	4	60	26			2	60	19.3	80	3	2915	78	2	2	1	0	0	12.6	5	0
1004	1	20	60	25.6312	2	0	3	2.4	9.48	68	2	281		50	1	170	72	2	64	30			2	64	7.4	62	2	3120	80	3	2	1	1	0	2.4	0	0
1005	1	20	48	19.2277	3	0	2	4.8	8.5	78	2	223		80	3	172	74	2	78	45			2	78	16.9	76	2	2600	72	2	1	1	0	5	0	0	0
1006	1	22	43	17.898	3	0	2	4.8	8.18	80	3	210		90	4	200			100	56			4	100	14	72	2	3140	80	3	1	1	0	-1	0	0	0
1007	1	21	52	20.3125	2	1	3	10	9.29	70	2	257		66	2	175	76	2	66	33			2	66	26	100	4	2450	68	2	1	1	0	2	-7.6	1	0
1008	1	20	76			1		2.4	9.6	66	2	236		74	2	172	74	2	68	35			2	68	16	74	2	2480	68	2	2	1	1	5	12.6	5	0
1009	1	18	43	17.2248	2	0	3	15	9.34	68	2	248		70	2	165	68	2	70	37			2	70	10	66	2	2653	72	2	1	1	1	-2	-10.2	17	1
1010	1	20	50	20.0288	3	0	1	2.4	8.9	74	2	222		80	3	175	76	2	102				4	102	20	80	3	3602	100	4	1	1	0	7	0	6	0
1011	1	20	50	20.5457	3	0	1	2.4	9.57	66	2	259		66	2	158	64	2	76	42			2	76	9.2	64	2	2630	72	2	2	1	0	-2	0	0	0
1012	1	20	52	19.1001	2	0	3	15	8	85	3	215		85	3	216	100	4	80	48			3	80	10.5	66	2	3400	100	4	2	1	0	0	-10.2	7	0
1013	1	21	60	22.8624	2	0	3	4.8	9.1	72	2	255		66	2	170	72	2	70	37			2	70	15	72	2	2421	68	2	1	1	0	2	-2.4	0	0
1014	1	20	44	17.6254	2	0	3	40	9.8	64	2				2	170	72	2	70	36			2	70	17.5	76	2	3207	85	3	2	1	1	-3	0	0	0
1015	1	23	56	22.151	3	1	2	2.4	9.4	68	2	217		85	3	170	72	2	72	38			2	72	16.5	76	2	3220	85	3	1	1	0	1	0	0	0
1016	1	21	60	23.4375	3	0	2	10	10.25	60	2	277		50	1	150	50	1	50	24			1	50	10	66	2	4360	100	4	1	1	0	2	-7.6	14	1
1017	1	21	80	30.863	2	0	3	4.8	9.8	64	2	279		50	1	180	78	2	66	32			2	66	23	90	4	3000	80	3	2	1	3	2	0	34	1
1018	1	21	65	24.4646	2	1	3	2.4	9.4	68	2	259		66	2	155	62	2	66	32			2	66	20	80	3	3005	80	3	2	1	0	0	0	5	0
1019	1	22	53	20.4467	2	1	3	4.8	9.7	66	2	239		74	2	170	72	2	64	30			2	64	20	80	3	3430	100	4	2	1	1	2	5.2	9	0
1020	1	19	80	28.3447	2	0	3	2.4	9.3	70	2	284		50	1	177	76	2	74	40			2	74	6	60	2	4440	100	4	2	1	0	4	0	11	0
1021	1	20	48	18.75	3	1	2	15	9.25	70	2	245		70	2	190	85	3	74	40			2	74	4.6	40	1	2345	66	2	2	1	1	5	0	6	0
1022	1	21	58	22.6562	3	0	1	10	9.7	66	2	242		72	2	165	68	2	72	38			2	72	17	76	2	3990	100	4	2	1	0	-1	0	9	0
1024	1	19	83		2	0	3	4.8	9.3	70	2	268		62	2	160	66	2	64	31			2	64	18	78	2	2810	76	2	1	1	0	-4	0	1	0
1025	1	20	47	18.3594	2	0	3	2.4	9.1	72	2	234		76	2	170	72	2	30	21			1	30	22	85	3	3505	100	4	1	1	0	5	12.6	10	0
1026	1	20	47.5	18.5547	3	0	2	7.2	9	72	2	243		72	2	170	72	2	74	40			2	74	14	72	2	3005	80	3	1	1	1	2	0	20	1
1027	1	22	62	24.2187	2	0	3	4.8	9.86	64	2	268		62	2	135	20	1	70	37			2	70	15.3	74	2	3030	80	3	2	1	0	-2	0	6	0
1028	1	20	46	18.1955	2	0	3	30	8.9	74	2	246		70	2	175	76	2	76	43			2	76	22	85	3	3045	80	3	2	1	2	-3	0	0	0
1029	1	19	48	18.3125	2	0	3	4.8	8.6	76	2	205		90	4	175	76	2	80	47			3	80	18	78	2	2910	78	2	2	1	2	-1.4	0	12	0
1030	1	20	46	16.8962	2	1	3	10	9.1	72	2	223		80	3	203	95	4	70	36			2	70	14.4	72	2	2776	74	2	2	1	1	5	0	0	0
1031	1	20	50	19.2894	3	1	2	10	8.9	74	2	224		80	3	185	80	3	72	38			2	72	9	64	2	4110	100	4	1	1	0	5	-7.6	8	0
1033	1	20	54	19.3625	3	0	2	10	9.5	68	2	239		74	2	170	72	2	72	38			2	72	23	90	4	2795	74	2	2	1	0	2	-7.6	5	0
1034	1	20	55	20.9572	2	0	3	4.8	9.5	68	2	246		70	2	180	78	2	62	29			2	62	23.1	90	4	2710	74	2	2	1	0	2	0	1	0
1036	2	21	55	20.202	2	0	3	15	7.2	78	2		222	80	3	242	76	2			3		1		15	76	2	3915	72	2	2	1	0	2.5	0	11	0
1037	1	19	45	18.4911	3	0	2	4.8	9	72	2	223		80	3	165	68	2	85	49			3	85	15	72	2	3250	85	3	2	1	1	2	0	0	0
1038	1	23	45	18.7305	2	0	3	2.4	9.01	72	2	272		60	2	155	62	2	72	39			2	72	25	95	4	2300	66	2	2	1	0	2	0	14	1
1040	1	22	53	18.3391	3	0	2	2.4	8.7	76	2	241		68	2	180	78	2	78	44			2	78	26	100	4	4010	100	4	1	1	0	2	33.6	14	1
1041	1	21	53	18.7783	3	0	1	15	8.43	78	2	239		74	2	180	78	2	68	35			2	68	20	80	3	3665	100	4	2	1	0	-2	-5	0	0
1042	1	20	53	19.9481	3	1	1	2.4	8.37	78	2	244		72	2	170	72	2	74	40			2	74	18	78	2	2915	78	2	1	1	0	-1	2.4	0	0
1043	1	19	50	20.5457	3	1	1	4.8	9.43	68	2	266		62	2	150	50	1	64	31			2	64	11	66	2	2565	70	2	1	1	1	-3	0	0	0
1045	2	20	58	21.5645	2	0	3	2.4	6.9	90	4		185	76	2	240	76	2			7	30	1	30	17.5	78	2	4500	80	3	2	1	0	2	0	1	0
1046	1	22	50	18.3655	2	0	3	2.4	8.73	74	2	214		85	3	175	76	2	74	41			2	74	24.5	95	4	4440	100	4	2	1	0	7	0	1	0
1047	1	19	55	21.4844	2	0	3	7.2	9.3	70	2	269		62	2	160	66	2	66	32			2	66	18	78	2	3495	100	4	2	1	0	5	0	6	0
1048	1	19	48	17.0068	2	0	3	2.4	9	72	2	228		78	2	192	85	3	66	32			2	66	10	66	2	4255	100	4	2	1	1	2	0	4	0
1049	1	19	47	18.3594	3	1	1	4.8	9.5	68	2	255		66	2	180	78	2	70	37			2	70	26.4	100	4	2678	72	2	1	1	0	5	0	2	0
1050	1	20	47	17.2635	3	0	1	4.8	8.6	76	2	233		76	2	166	70	2	80	48			3	80	14.5	72	2	2435	68	2	2	1	0	1	10.2	2	0
1051	1	22	54	19.1327	2	0	3	2.4	7.8	85	3	215		85	3	210	100	4	74	40			2	74	11	66	2	3390	95	4	1	1	0	5	0	4	0
1052	1	23	52	21.3675	2	0	3	4.8	9.35	68	2	237		74	2	195	90	4	80	46			3	80	25	95	4	3835	100	4	2	1	1	5	25.2	0	0
1053	1	20	48	18.9866	1	0	3	4.8	9.3	70	2	251		68	2	175	76	2	30	20			1	30	21.2	85	3	2910	78	2	2	1	2	5	0	7	0
1054	1	21	53	19.4674	2	0	2	2.4	10	62	2	237		74	2	169	72	2	72	38			2	72	28	100	4	3500	100	4	2	1	1	7	0	6	0
1055	1	22	51	19.433	2	1	3	4.8	9.92	62	2	290		40	1	150	50	1	74	40			2	74		100	4	2645	72	2	2	1	0	-3	0	0	0
1056	1	22	41	16.4237	2	1	3	4.8	8.7	76	2	232		76	2	180	78	2	80	48			3	80	7	60	2	2670	72	2	2	1	0	1	0	1	0
1057	1	19	45	16.3304	2	0	3	2.4	9.7	66	2	241		72	2	155	62	2	64	30			2	64	11	66	2	2690	72	2	1	1	0	2	2.4	0	0
1058	1	21	49	19.1406	2	0	3	2.4	8.9	74	2	201		95	4	192	85	3	90	52			4	90	21	85	3	3230	85	3	2	1	1	-1	0	0	0
1059	1	22	53	19.9481	2	1	3	15	10	62	2	235		74	2	185	80	3	68	35			2	68	21	85	3	3375	95	4	1	1	0	5	0	0	0
1060	1	22	58	20.7967	1	1	3	15	9.1	72	2	227		78	2	170	72	2	66	32			2	66	27	100	4	3580	100	4	2	1	0	5	15	2	0
1061	1	21	50	18.5901	2	1	3	4.8	8.3	80	3	226		78	2	160	66	2	74	40			2	74	20	80	3	3105	80	3	2	1	0	2	0	0	0
1062	1	19	53	19.2336	3	0	2	15	9.3	70	2	247		70	2	190	85	3	68	35			2	68	24	95	4	3117	80	3	2	1	0	2	-10.2	0	0
1063	1	20	55	21.4844	2	0	3	2.4	9.7	66	2	239		74	2	170	72	2	76	43			2	76	19.5	80	3	3993	100	4	1	1	0	-0.2	2.4	0	0
1064	2	21	65	25.3906	2	1	3	10	6.8	95	4		228	76	2	230	70	2					1		9	66	2	4305	80	3	2	1	0	-15	20	0	0
1065	1	21	67	25.2174	3	0	1	2.4	8.99	72	2	256		66	2	175	76	2	62	28			2	62	15	72	2	3170	85	3	2	1	0	5	7.6	0	0
1066	1	22	45	18.7305	2	0	3	2.4	9.6	66	2	221		80	3	170	72	2	78	45			2	78	20	80	3	3175	85	3	2	1	0	5	0	0	0
1067	1	20	47	20.3428	3	0	1	15	8.7	76	2	232		76	2	175	76	2	85	50			3	85	22.5	90	4	2540	70	2	2	1	2	0	-10.2	9	0
1068	1	21	57	22.2656	2	0	3	10	10.2	60	2	264		64	2	160	66	2	68	34			2	68	20.5	80	3	2611	72	2	2	1	0	2	5	0	0
1069	1	19	48	19.4734	2	0	3	4.8	9.5	68	2	265		62	2	168	70	2	74	40			2	74	19	80	3	2590	70	2	2	1	0	0	0	0	0
1070	1	20	50	19.2894	3	0	2	4.8	8.6	76	2	217		85	3	180	78	2	90	52			4	90	24	95	4	3550	100	4	2	1	0	2	0	0	0
1071	2	21	60	17.531	2	0	3	7.2	7.3	78	2		250	68	2	250	80	3			3		1		8	66	2	4440	80	3	2	1	1	2	0	15	1
1072	1	21	59	22.2063	2	1	3	7.2	8.1	80	3	184		80	3	210	100	4	66	33			2	66	22	85	3	3090	80	3	2	1	0	2	7.8	0	0
1073	1	22	51	18.2868	2	0	3	4.8	8.3	80	3	243		72	2	165	68	2	74	41			2	74	24	95	4	3625	100	4	1	1	0	2	0	0	0
1075	1	19	56	20.0796	3	0	1	2.4	9	72	2	218		80	3	192	85	3	68	35			2	68	29.5	100	4	3230	85	3	1	1	0	7	12.6	0	0
1076	1	21	42	17.4818	2	0	3	4.8	9.6	66	2	245		70	2	170	72	2	64	30			2	64	22	85	3	2585	70	2	1	1	0	5	0	3	0
1077	1	20	54	20.0773	3	0	2	30	9.2	70	2				2	165	68	2	68	35			2	68	15	72	2	3505	100	4	1	1	0	2	-25.2	0	0
1078	1	20	50	18.5901	2	0	3	4.8	9.4	68	2	185		76	2	170	72	2	64	30			2	64	12	68	2	2820	76	2	2	1	1	5	0	0	0
1079	2	21	78	24.8971	2	0	3	2.4	8.2	68	2		244	70	2	220	66	2			1		1		10.5	68	2	4800	90	4	2	1	0	2	0	6	0
1080	1	21	44	18.0802	2	1	3	2.4	9.1	72	2	204		95	4	185	80	3	72	38			2	72	18	78	2	3050	80	3	1	1	0	7	12.6	1	0
1081	1	22	48	17.4191	2	0	3	2.4	8.7	76	2	243		72	2	170	72	2		13			1		10	66	2	3510	100	4	1	1	0	1.5	0	1	0
1082	1	22	64	22.9481	2	1	3	4.8	10.2	60	2	246		70	2	170	72	2	62	28			2	62	22	85	3	2500	70	2	2	1	1	5	0	4	0
1083	1	19	48	19.7239	2	0	3	2.4	10	62	2	246		70	2	140	30	1	60	26			2	60	14	72	2	3420	100	4	1	1	1	-1	0	29	1
1084	1	20	56	22.4323	3	1	2	7.2	10	62	2	259		66	2	160	66	2	64	30			2	64	20	80	3	3120	80	3	1	1	0	7	-4.8	4	0
1085	2	21	65	21.7181	2	0	3	15	6.73	95	4		240	72	2	260	85	3			7	30	1	30	9	66	2	3605	68	2	2	1	0	1	-10	2	0
1087	1	21	60	24.0346	2	0	3	4.8	9	72	2	249		70	2	172	74	2	72	38			2	72	10	66	2	3175	85	3	2	1	0	2	5.2	1	0
1088	1	22	56	21.875	2	0	3	7.2	9.19	70	2	231		76	2	185	80	3	66	32			2	66	19.5	80	3	3167	85	3	2	1	1	-1	-4.8	3	0
1089	1	21	49	19.6283	3	0	2	4.8	9.4	68	2	185		76	2	150	50	1	60	27			2	60	17	76	2	2550	70	2	2	1	0	2	0	0	0
1090	1	19	66	24.841	3	0	2	10	8.9	74	2	249		70	2	180	78	2	76	42			2	76	23	90	4	3335	90	4	2	1	3	2	20	20	1
1091	2	22	62	20.9573	3	1	2	15	7.4	76	2		241	72	2	220	66	2			8	40	1	40	11	70	2	3470	66	2	2	1	1	2	-12.6	0	0
1092	1	20	52	18.2066	3	0	1	4.8	8.3	80	3	216		85	3	230	100	4	78	44			2	78	21	85	3	3200	85	3	2	1	0	7	10.2	5	0
1093	1	20	42	16.4062	2	0	3	2.4	8.13	80	3	224		80	3	200	90	4	78	44			2	78	22.8	90	4	2266	64	2	2	1	0	5	7.6	1	0
1094	1	20	49	18.4425	3	1	2	20	8.4	78	2	219		80	3	180	78	2	80	47			3	80	29	100	4	3660	100	4	2	1	0	-2	4	0	0
1095	1	22	54	21.0937	2	0	3	10	9.2	70	2	266		62	2	170	72	2	78	45			2	78	21	85	3	3579	100	4	2	1	0	5	-5.2	0	0
1096	1	21	49	18.6709	3	0	2	2.4	8.1	80	3	218		80	3	190	85	3	100	56			4	100	17.6	76	2	3595	100	4	2	1	0	7	2.4	3	0
1097	1	19	50	19.5312	2	1	3	15	9.2	70	2	237		74	2	160	66	2	76	43			2	76	12	68	2	3000	80	3	2	1	0	0	-10.2	0	0
1098	1	20	65	23.03	2	0	3	2.4	9.81	64	2	227		78	2	130	10	1	68	34			2	68	20.1	80	3	3450	100	4	2	1	0	-6		1	0
1099	1	20	50	18.8189	2	1	3	10	9.66	66	2	248		70	2	170	72	2	68	34			2	68	18	78	2	2865	76	2	2	1	0	2	-7.6	1	0
1100	1	18	50	19.052	2	0	3	2.4	8.5	78	2	228		78	2	163	68	2	80	47			3	80	17	76	2	3625	100	4	1	1	0	0	2.4	2	0
1101	1	19	44	18.7962	2	0	3	2.4	9.5	68	2	233		76	2	175	76	2	72	38			2	72	19.5	80	3	2240	64	2	1	1	0	2	0	0	0
1102	1	20	45	18.026	3	0	1	7.2	8.09	80	3	185		76	2	190	85	3	66	32			2	66	19	80	3	2855	76	2	1	1	0	-1	0	13	0
1103	1	20	58	22.6562	2	0	3	2.4	8.4	78	2	229		78	2	185	80	3	74	41			2	74	20	80	3	3965	100	4	1	1	0	7	27.6	0	0
1104	1	21	44	16.9747	2	1	3	15	9.3	70	2	248		70	2	160	66	2	76	43			2	76	8.3	62	2	2995	78	2	2	1	0	5	-10.2	0	0
1105	1	19	53	20.7031	3	0	2	2.4	8.22	66	2	276		50	1	175	76	2	78	45			2	78	25	95	4	2795	74	2	2	1	0	7	0	3	0
1106	1	19	43	17.2248	3	0	2	4.8	10.3	60	2	246		70	2	165	68	2	60	27			2	60	21	85	3	2126	62	2	2	1	0	5	10.2	1	0
1107	1	20	56	23.3091	3	0	1	10	10	62	2	274		60	2	175	76	2	70	36			2	70	16	74	2	3225	85	3	1	1	0	5	-5.2	1	0
1108	1	18	60	21.7738	3	1	1	15	9.73	64	2	239		74	2	151	60	2	40	22			1	40	12	68	2	3267	85	3	1	1	2	7	-12.6	36	1
1109	1	20	57	20.1956	3	1	2	30	8.5	78	2	212		85	3	165	68	2	62	29			2	62	17.5	76	2	3065	80	3	1	1	0	5	-25.2	3	0
1110	1	19	48	21.3333	3	1	2	15	10	62	2	238		74	2	170	72	2	64	31			2	64	23	90	4	2900	78	2	2	1	0	7	-10.2	10	0
1111	1	20	52.5	20.0046	2	0	1	2.4	9.83	64	2	252		68	2	190	85	3	50	24			1	50	20.4	80	3	2130	62	2	2	1	0	5	0	18	1
1112	1	21	54	21.6311	3	1	2	2.4	9.5	68	2	248		70	2	165	68	2	50	24			1	50	17.1	76	2	3010	80	3	1	1	2	5	12.6	1	0
1113	1	21	42	17.4818	2	0	3	15	8.62	76	2	222		80	3	175	76	2	85	50			3	85	17	76	2	3020	80	3	1	1	0	2	-5	21	1
1114	2	20	62.5	20.4082	3	1	2	4.8	8.2	68	2		252	68	2	230	70	2					1		8.5	66	2	3880	72	2	1	1	1	-2.5	0	0	0
1115	1	19	47	17.2635	3	0	2	7.2	9.8	64	2	228		78	2	170	72	2	70	36			2	70	17	76	2	3100	80	3	2	1	0	1	0	9	0
1116	1	20	41	16.8475	2	1	3	4.8	8.9	74	2	231		76	2	170	72	2	70	37			2	70	24.9	95	4	2835	76	2	1	1	1	2	0	0	0
1117	2	22	60	20.0474	3	0	2	20	7.5	76	2		236	74	2	202	40	1					1		23.5	95	4	3220	62	2	2	1	0	2	10	18	1
1118	1	21	62	20.7157	3	1	1	10	10.1	62	2	243		60	2	180	78	2	62	28			2	62	11	66	2	3436	100	4	2	1	0	5	-7.6	22	1
1119	1	20	57	22.2656	3	0	1	30	9.4	68	2	234		76	2	165	68	2	74	40			2	74	20	80	3	2570	70	2	2	1	4	-4	0	35	1
1120	1	18	50	19.5312	3	1	2	4.8	9.6	66	2	225		78	2	170	72	2	74	41			2	74	14	72	2	2580	70	2	2	1	1	-3	0	2	0
1121	1	21	48.5	21.5556	2	1	3	4.8	9.9	64	2	199		95	4	165	68	2	80	47			3	80	23.5	90	4	3552	100	4	1	1	0	5	15.2	3	0
1122	1	21	48	18.9866	3	0	2	2.4	8.9	74	2	245		70	2	160	66	2	74	41			2	74	12.2	68	2	2492	68	2	1	1	0	7	0	19	1
1123	1	20	58	20.0692	3	0	2	2.4	9.1	72	2	245		70	2	175	76	2	68	35			2	68	24	95	4	3825	100	4	2	1	0	5	12.6	4	0
1124	1	19	46	17.5278	3	0	2	15	8.9	74	2	242		72	2	162	66	2	60	26			2	60	24	95	4	2360	66	2	2	1	0	0	0	0	0
1125	1	20	56	20.5693	3	0	2	4.8	9.3	70	2	241		72	2	147	50	1	68	35			2	68	17	76	2	3605	100	4	2	1	0	-2	10.2	0	0
1126	1	21	57	21.4536	2	0	3	7.2	8.1	80	3	215		85	3	210	100	4	90	53			4	90	19	80	3	3565	100	4	2	1	0	3	0	0	0
1127	2	20	62	21.2031	3	1	1	10	7.99	70	2		271	60	2	234	72	2					1		21.5	90	4	4047	74	2	1	1	2	2	-7.6	5	0
1128	1	20	53	21.2306	2	1	3	2.4	9.8	64	2	243		72	2	150	50	1	76	42			2	76	10.5	66	2	2655	72	2	2	1	0	2	27.6	0	0
1130	1	19	52	20.83	3	0	1	10	9.5	68	2	242		72	2	180	78	2	74	40			2	74	12	68	2	3142	80	3	1	1	1	-2.7	-7.6	0	0
1131	1	19	45	16.5289	3	1	1	2.4	9.3	70	2	241		72	2	190	85	3	64	30			2	64	19.5	80	3	2645	72	2	2	1	0	0	0	3	0
1132	1	21	42	16.8242	3	1	2	4.8	9.5	68	2	227		78	2	170	72	2	90	53			4	90	24	95	4	3735	100	4	2	1	0	2	0	0	0
1133	2	20	48	17.6309	2	0	3	4.8	7.18	78	2		225	78	2	233	72	2			10	64	2	64	13.1	72	2	3009	50	1	2	1	1	2	0	0	0
1134	2	23	64	20.4284	3	0	1	30		100	4		212	85	3	230	70	2			11	64	2	64	7	64	2	4800	90	4	1	1	3	2	0	0	0
1135	1	19	56	21.875	3	1	2	4.8	8.6	76	2	218		80	3	175	76	2	80	47			3	80	18	78	2	2875	76	2	2	1	0	-2	0	0	0
1136	1	20	50	19.052	3	1	1	10	8.5	78	2	184		80	3	180	78	2	100	57			4	100	25	95	4	3500	100	4	2	1	1	2	20	9	0
1137	1	20	45	18.026	3	0	1	4.8	8.8	74	2	222		80	3	170	72	2	80	48			3	80	27	100	4	3500	100	4	2	1	0	1	10.2	0	0
1138	1	21	47	18.591	2	0	3	4.8	8.43	78	2	231		76	2	185	80	3	80	46			3	80	24	95	4	3195	85	3	2	1	0	2	0	0	0
1139	2	22	52	20.3125	2	1	3	15	7.3	78	2		249	68	2	210	60	2			3		1		27	100	4	3415	64	2	1	1	2	5	-10.2	0	0
1140	1	20	50	19.5312	2	1	3	2.4	8.6	76	2	184		80	3	175	76	2	62	28			2	62	20.1	80	3	3070	80	3	1	1	0	2	0	0	0
1141	1	23	56	21.875	2	1	3	4.8	8.8	74	2	228		78	2	180	78	2	76	42			2	76	20	80	3	2985	78	2	2	1	1	2	35.2	0	0
1142	1	23	60	21.2585	2	1	3	2.4	8.8	74	2	232		76	2	175	76	2	80	46			3	80	17	76	2	3000	80	3	2	1	0	5	0	2	0
1143	1	19	65	25.0762	2	0	3	2.4	9.7	66	2				1	146	50	1	68	35			2	68	18	78	2	3115	80	3	2	1	2	7	2.4	2	0
1144	2	20	80	27.0416	2	0	3	2.4	7.8	72	2		275	50	1	215	62	2			1		1		10.5	68	2	5000	95	4	2	1	0	7	0	0	0
1145	1	19	58	20.5499	3	0	1	7.2	9.2	70	2	238		74	2	168	70	2	68	34			2	68	15	72	2	3600	100	4	2	1	0	-1	-2.4	12	0
1146	1	19	49	19.6283	2	0	3	10	9.5	68	2	267		62	2	180	78	2	62	28			2	62	18.3	78	2	2317	66	2	2	1	0	0	0	3	0
1148	1	21	48	19.2277	2	1	3	7.2	9.3	70	2	222		80	3	160	66	2	68	34			2	68	21	85	3	2010	60	2	2	1	0	-1	0	0	0
1149	1	19	51	19.6752	2	1	3	2.4	9.43	68	2	276		50	1	155	62	2	64	31			2	64	23	90	4	2680	72	2	2	1	1	2	0	5	0
1150	1	20	90		2	1	3	4.8	8.6	76	2	246		70	2	175	76	2	72	39			2	72	19	80	3	3165	85	3	2	1	0	5	2.4	5	0
1151	1	24	52	23.1111	1	0	3	4.8	9.7	66	2	261		64	2	170	72	2	70	36			2	70	18	78	2	2190	62	2	1	1	1	2	0	0	0
1152	1	18	53	19.9481	3	0	1	4.8	9.17	70	2	251		68	2	150	50	1	76	42			2	76	14	72	2	2915	78	2	2	1	1	7	0	1	0
1153	1	19	75	28.578	2	0	3	4.8	9.8	64	2	261		64	2	151	60	2	62	28			2	62	5.8	50	1	3165	85	3	2	1	2	0	15.2	8	0
1155	1	21	60	22.8624	3	0	1	2.4	9.3	70	2	246		70	2	170	72	2	80	48			3	80	15	72	2	3850	100	4	2	1	0	0	2.4	0	0
1156	1	20	53	20.7031	3	0	1	4.8	9.4	68	2	261		64	2	162	66	2	68	35			2	68	18	78	2	3265	85	3	2	1	0	-3	-2.4	0	0
1157	1	19	53	19.9481	3	0	2	7.2	10.9			243		72	2	166	70	2	66	33			2	66	11	66	2	3475	100	4	2	1	1	7	40.8	0	0
1158	1	19	58	23.2335	3	1	2	15	9.2	70	2	238		74	2	175	76	2	30	20			1	30	25	95	4	3820	100	4	2	1	0	5	0	12	0
1160	1	20	52	20.3125	2	1	3	10	9.3	70	2	244		72	2	135	20	1	30	20			1	30	14	72	2	2965	78	2	2	1	0	-4	-7.6	0	0
1161	1	22	58	24.1415	2	1	3	7.2	9.05	72	2	245		70	2	160	66	2	70	36			2	70	19.5	80	3	2348	66	2	2	1	3	5	0	0	0
1162	1	20	45	17.5781	3	0	2	15	9.4	68	2	227		78	2	165	68	2	76	43			2	76	26	100	4	3015	80	3	2	1	0	2	-12.6	12	0
1163	2	21	65	21.7181	2	0	3	15	7.7	74	2		244	50	1	220	66	2			2		1		15	76	2	4600	85	3	2	1	0	2	-12.6	0	0
1164	2	21	70	21.6049	2	0	3	7.2	7.2	78	2		260	64	2	260	85	3			7	30	1	30	20	85	3	3715	70	2	1	1	1	2	-2.4	5	0
1165	1	20	45	17.1468	2	0	3	7.2	8.8	74	2	224		80	3	160	66	2	80	46			3	80	16	74	2	3680	100	4	2	1	0	3	2.8	4	0
1166	1	20	60	23.4375	2	0	3	10	9.9	64	2	231		76	2	148	50	1	50	25			1	50	9	64	2	2480	68	2	2	3	2	2	20	22	1
1168	1	21	45	16.5289	3	0	2	4.8	7.4	100	4	215		85	3	176	76	2	78	44			2	78	17	76	2	3445	100	4	2	1	0	0	0	5	0
1169	1	20	53	19.9481	3	1	2	15	9.17	70	2	251		68	2	160	66	2	70	36			2	70	16.3	74	2	2775	74	2	2	1	0	-1	0	5	0
1170	1	19	74	28.9062	3	0	2	4.8	9.53	66	2	258		66	2	175	76	2	60	26			2	60	20.2	80	3	2410	68	2	2	1	1	2	10.2	0	0
1173	1	22	47	18.8271	3	1	1	2.4	8.84	74	2	235		74	2	175	76	2	74	41			2	74	17	76	2	3140	80	3	1	1	0	5	12.6	0	0
1174	1	22	59	21.9363	2	1	3	10	8.4	78	2	242		72	2	190	85	3	72	38			2	72	23	90	4	3825	100	4	1	1	0	-4.5	0	0	0
1176	1	20	50	18.5901	2	0	3	4.8	8	85	3	184		80	3	180	78	2	85	49			3	85	15	72	2	2700	74	2	1	1	0	-2	0	1	0
1178	1	21	53	19.2336	3	1	2	15	8.9	74	2	220		80	3	185	80	3	72	38			2	72	23	90	4	3880	100	4	1	1	0	5	5	0	0
1179	1	20	41	17.0656	2	0	3	2.4	9.9	64	2	249		70	2	145	40	1	74	40			2	74	25	95	4	3220	85	3	1	1	0	2	0	7	0
1180	1	19	57	20.4382	3	0	1	4.8	10	62	2	253		68	2	180	78	2	64	30			2	64	21.5	85	3	2812	76	2	1	1	0	5	0	2	0
1181	2	21	57	19.2672	3	0	2	4.8	7.3	78	2		226	78	2	250	80	3			9	50	1	50	19	80	3	4700	85	3	2	1	3	7	0	0	0
1182	1	20	54	20.5761	2	1	3	4.8	8.8	74	2	242		72	2	177	76	2	76	43			2	76	6	60	2	3480	100	4	1	1	0	5	0	0	0
1183	1	20	48	17.6309	2	1	3	2.4	9.9	64	2	246		70	2	175	76	2	80	47			3	80	7	60	2	3578	100	4	2	1	0	2	2.6	8	0
1184	2	20	68	21.4619	3	1	1	20	7.4	76	2		227	78	2	231	70	2			6	20	1	20	-1	10	1	4845	90	4	2	1	3	-1	-10	25	1
1185	1	21	47	17.9089	2	0	3	2.4	9.03	72	2	228		78	2	190	85	3	85	50			3	85	29	100	4	3780	100	4	1	1	0	-4	0	1	0
1186	1	21	42	16.0037	2	1	3	4.8	9.16	70	2	232		76	2	170	72	2	60	26			2	60		100	4	2864	76	2	1	1	0	2	0	15	1
1187	2	20	92	28.3951	3	0	2	30	8.4	66	2		307	40	1	240	76	2					1		14.1	74	2	3983	74	2	1	1	0	5	-25.2	0	0
1188	1	19	60	20.7612	3	1	1	4.8	9.7	66	2	261		64	2	170	72	2	66	32			2	66	12	68	2	3124	80	3	1	1	0	7	25.2	22	1
1189	2	21	78	29.3575	3	0	2	15	8.1	70	2		318	30	1	205	50	1					1		12	70	2	4000	74	2	1	1	1	7	-12.6	2	0
1190	2	21	65	22.4913	3	0	2	7.2	6.6	100	4		273	50	1	210	60	2			5	10	1	10	5	60	2	5575	100	4	2	1	0	0	0	5	0
1191	1	21	66	23.6652	3	0	1	2.4	7.4	100	4	248		70	2	165	68	2	66	32			2	66	13.2	70	2	4388	100	4	2	1	0	2	12.6	1	0
1192	1	20	54	20.8325	2	0	3	2.4	8	85	3	214		85	3	190	85	3	101	58			4	101	28	100	4	3700	100	4	1	1	0	0.4	4.8	2	0
1193	1	20	50	20.0288	3	0	2	10	9.6	66	2	238		74	2	165	68	2	70	36			2	70	14	72	2	3560	100	4	2	1	0	7	5	0	0
1194	1	20	57	22.2656	2	1	3	2.4	9.09	72	2	239		74	2	170	72	2		8			1		12	68	2	4000	100	4	2	1	0	0	12.6	1	0
1195	1	21	48	19.9792	2	1	3	4.8	8.6	76	2	225		78	2	188	85	3	68	34			2	68	9	64	2	3660	100	4	2	1	0	-1	0	0	0
1196	2	20	55	18.5911	3	0	1	10	7.8	72	2		242	72	2	214	62	2			7	30	1	30	6	62	2	3715	70	2	1	1	0	1	-5	2	0
1197	1	20	53	22.6409	2	0	3	15	9	72	2	185		76	2	185	80	3	62	28			2	62	26	100	4	3642	100	4	2	1	0	2	15	2	0
1198	2	22	55	19.487	3	1	2	2.4	7	85	3		212	85	3	225	68	2			20	100	4	100	23	90	4	4534	80	3	2	2	4	0	0	2	0
1200	1	22	45	16.937	2	0	3	4.8	8.7	76	2	221		80	3	165	68	2	64	30			2	64	22	85	3	3025	80	3	2	1	0	2	-2.4	0	0
1201	1	20	58	22.6562	3	1	1	7.2	9.4	68	2	238		74	2	160	66	2	72	39			2	72	13.5	70	2	4637	100	4	2	1	0	2	-2.4	5	0
1202	1	21	48	18.75	3	0	2	10	9.5	68	2	249		70	2	150	50	1	68	34			2	68	6.5	60	2	2183	62	2	2	1	0	2	-2.8	3	0
1203	2	19	88		2	1	3	7.2	8.21	68	2		304	20	1	210	60	2					1		7.9	66	2	3680	68	2	1	1	1	2	0	10	0
1204	2	22	85	28.4005	3	1	2	7.2	8	70	2		244	50	1	220	66	2			1		1		11.7	70	2	6500	100	4	2	1	0	2	0	0	0
1205	1	20	50	19.5312	2	0	3	15	9.5	68	2	269		62	2	170	72	2	70	36			2	70	19	80	3	3200	85	3	1	1	0	-2	-12.6	3	0
1206	1	23	54	20.8325	3	0	1	4.8	9.5	68	2	272		60	2	175	76	2	68	35			2	68	14	72	2	3100	80	3	1	1	0	2	0	0	0
1207	1	21	52	18.6453		0		10	8.4	78	2	239		74	2	190	85	3	64	30			2	64	15.3	74	2	3112	80	3	1	1	3	2	-5.2	15	1
1208	1	20	60	22.8624	2	1	3	4.8	9.7	66	2	248		70	2	170	72	2	74	41			2	74	24.5	95	4	3790	100	4	2	1	0	-2	2.4	0	0
1209	1	20	40	16.6493	3	1	1	10	10.1	62	2	255		66	2	165	68	2	68	35			2	68	18	78	2	3100	80	3	1	1	0	5	0	0	0
1210	2	21	62	23.3355	3	0	1	4.8	7.2	78	2		234	74	2	196	30	1			9	50	1	50	19	80	3	3303	62	2	2	1	0	2	0	0	0
1211	1	20	48	18.0662	3	0	2	7.2	8.7	76	2	238		74	2	190	85	3	78	45			2	78	16	74	2	3340	90	4	2	1	0	2	0	0	0
1212	1	21	48	17.8465	3	1	1	4.8	9.7	66	2	227		78	2	170	72	2	80	46			3	80	12	68	2	3768	100	4	2	1	0	-1	0	19	1
1213	1	19	62	21.9671	3	1	2	2.4	8.17	80	3	234		76	2	190	85	3	74	40			2	74	8.1	62	2	3930	100	4	1	1	1	2	0	8	0
1214	1	20	52	20.3125	2	1	3	15	9.5	68	2	259		66	2	170	72	2	76	42			2	76	18	78	2	3000	80	3	2	1	0	7	-10.2	15	1
1215	1	22	48.5	18.2544	2	1	3	2.4	9.4	68	2	237		74	2	160	66	2	70	36			2	70	21	85	3	3216	85	3	2	1	2	-0.5	12.6	3	0
1216	1	20	42.5	17.4638	3	1	2	10	10	62	2	253		68	2	190	85	3	68	34			2	68	18	78	2	2445	68	2	2	1	0	0.5	20	22	1
1217	1	20	46	18.1955	2	0	3	10	8.9	74	2	227		78	2	170	72	2	50	25			1	50	10	66	2	2700	74	2	2	1	0	1	-7.6	1	0
1218	1	20	45	16.937	3	0	2	2.4	10	62	2	243		72	2	180	78	2	68	35			2	68	11.5	68	2	2690	72	2	2	1	0	5	17.6	7	0
1219	1	20	43	16.5889	2	0	3	30	8.6	76	2	185		76	2	200	90	4	72	38			2	72	24	95	4	2795	74	2	2	1	0	2	-20	15	1
1220	1	20	54	20.8325	3	0	2	15	9.26	70	2	227		78	2	158	64	2	68	34			2	68	10.9	66	2	2935	78	2	2	1	2	5	-10.2	10	0
1221	1	19	48.5	19.9293	2	0	3	4.8	8.8	74	2	232		76	2	180	78	2	68	35			2	68	21.8	85	3	2680	72	2	2	1	0	2	-2.4	12	0
1222	1	23	44	18.3143	3	1	1	7.2	9.5	68	2	241		68	2	160	66	2	76	42			2	76	15	72	2	2525	70	2	2	1	0	0	7.8	0	0
1223	1	20	44	17.6254	2	1	3	10	9.8	64	2	185		76	2	160	66	2	72	38			2	72	10	66	2	3104	80	3	2	1	0	2	0	8	0
1225	1	21	52	20.3125	2	0	3	10	9.1	72	2	239		74	2	180	78	2	68	35			2	68	12	68	2	3200	85	3	2	1	1	5	0	1	0
1226	1	20	62	23.6244	3	0	2	15	9	72	2	248		70	2	182	80	3	68	35			2	68	14	72	2	3750	100	4	2	1	0	2	0	2	0
1227	2	20	72.6	23.7061		1			7.3	78	2		251	68	2	230	70	2			9	50	1	50	10.5	68	2	3502	66	2	1	1	0	7		5	0
1228	1	19	56	23.3091	2	0	3	2.4	9.3	70	2	267		62	2	150	50	1	72	38			2	72	16	74	2	3965	100	4	1	1	1	1	0	14	1
1229	1	19	49	19.1406	2	1	3	2.4	9.3	70	2	261		64	2	176	76	2	78	45			2	78	17	76	2	3165	85	3	1	1	0	-1	2.4	21	1
1230	2	21	55	19.0311	2	0	3	4.8	7	85	3		240	72	2	220	66	2			12	68	2	68	19	80	3	4055	74	2	1	1	1	2	0	5	0
1231	1	21	47	19.0677	3	0	2	4.8	8.3	80	3	226		78	2	200	90	4	68	34			2	68	13.5	70	2	3171	85	3	2	1	0	5	0	17	1
1232	1	21	57	20.9366	3	0	2	4.8	9.17	70	2	239		74	2	170	72	2	68	35			2	68	19	80	3	2970	78	2	2	1	0	2	10.2	0	0
1233	1	21	50	20.2848	3	0	2	7.2	8.5	78	2	252		68	2	172	74	2	70	37			2	70	16	74	2	3300	90	4	1	1	0	-1	7.8	0	0
1234	2	20	52	17.9931	3	1	2	4.8	7.2	78	2		242	72	2	245	78	2			3		1		2.5	40	1	2935	40	1	2	1	0	5	-2.4	6	0
1236	1	20	46	17.5278	2	0	3	4.8	9.4	68	2				2	142	40	1	64	30			2	64	17.5	76	2	2930	78	2	2	1	0	1.5	2.4	0	0
1237	2	20	64	20.898	2	1	3	15	8.5	66	2		275	50	1	211	60	2					1		11	70	2	4390	80	3	1	1	0	2	0	0	0
1238	2	22	60	20.7612	3	1	2	4.8	7.3	78	2		241	68	2	235	72	2			10	64	2	64	18.5	80	3	6065	100	4	1	1	1	2	0	3	0
1240	2	20	80	24.6914		1		30	7.3	78	2		267	62	2	230	70	2					1		17.5	78	2	5175	100	4	2	2	0	7	-27.6	0	0
1241	1	21	62	20.9573	3	0	2	4.8	9.2	70	2	226		78	2	160	66	2	74	40			2	74	12	68	2	2345	66	2	2	1	0	-2	2.4	0	0
1242	1	23	42	17.2584	2	0	3	2.4	9.9	64	2	241		72	2	160	66	2	100	57			4	100	11	66	2	2015	60	2	1	1	0	-2	0	0	0
1243	1	21	42	17.2584	2	0	3	2.4	9.37	68	2	249		70	2	170	72	2	62	29			2	62	13.1	70	2	2318	66	2	1	1	0	1	2.4	10	0
1244	1	19	54	21.6311	3	0	2	20	10.1	62	2	257		66	2	155	62	2	64	31			2	64	20	80	3	3005	80	3	1	1	0	0	10	27	1
1246	1	21	51	19.6752	2	0	3	4.8	9.6	66	2	257		66	2	181	80	3	78	44			2	78	27	100	4	3980	100	4	2	1	0	-3	0	3	0
1247	2	19	65	20.5151	2	1	3	4.8	7.1	80	3		245	70	2	240	76	2			2		1		13	72	2	4649	85	3	1	1	0	5	0	8	0
1248	1	20	47	17.4747	3	0	2	4.8	8.9	74	2	229		78	2	190	85	3	85	50			3	85	26	100	4	3517	100	4	1	1	0	2	25.2	0	0
1249	1	20	60	21.2585	3	1	2	20	8.5	78	2	218		80	3	190	85	3	80	46			3	80	16.5	76	2	4064	100	4	2	1	2	2	-10	10	0
1250	1	22	51	19.1953	3	1	1	4.8	7.9	85	3	246		70	2	170	72	2	76	42			2	76	17	76	2	3452	100	4	1	1	0	5	0	7	0
1251	1	20	60	24.974	3	1	2	15	8.84	74	2	236		74	2	185	80	3	62	28			2	62	18.5	78	2	2969	78	2	1	1	1	0	0	10	0
1252	1	23	67	25.8478	2	0	2	4.8	9	72	2	235		74	2	170	72	2	70	36			2	70	19	80	3	3430	100	4	2	1	0	3	0	0	0
1253	1	21	51	19.9219	2	1	3	4.8	9.1	72	2	185		76	2	170	72	2	74	40			2	74	18	78	2	3010	80	3	2	1	3	-1	0	2	0
1254	1	19	47	17.0562	3	0	2	2.4	8.8	74	2	226		78	2	180	78	2	74	40			2	74	18	78	2	3000	80	3	2	1	0	5	0	0	0
1255	1	20	57	22.2656	3	1	2	4.8	9.1	72	2				2	160	66	2	78	45			2	78	19.5	80	3	3102	80	3	2	1	0	2	35.2	9	0
1256	1	20	48	18.5178	2	1	3	2.4	9	72	2	222		80	3	170	72	2	72	39			2	72	26.7	100	4	3000	80	3	2	1	1	2	0	0	0
1257	1	21	43	17.2248	3	0	2	4.8	9.15	70	2	233		76	2	160	66	2	70	37			2	70	27	100	4	3355	95	4	2	1	0	2	5.2	7	0
1258	1	23	44	18.3143	3	0	1	2.4	9.07	72	2	268		62	2	160	66	2	78	45			2	78	18	78	2	2330	66	2	2	1	0	5	0	0	0
1259	1	23	58	19.6052	2	0	3	4.8	9	72	2	216		85	3	180	78	2	80	46			3	80	23	90	4	3605	100	4	1	1	0	-3	0	1	0
1260	1	22	50	20.0288	2	0	3	10	9.5	68	2	243		60	2	170	72	2	68	35			2	68	13.8	72	2	3000	80	3	1	1	2	5	5	7	0
1261	1	20	52	19.1001	3	1	2	4.8	8.97	72	2	237		74	2	192	85	3	68	34			2	68	19.2	80	3	2600	72	2	2	1	2	-0.5	35.2	0	0
1262	2	21	90	29.3878	2	0	3	24	7.5	76	2		268	60	2	220	66	2					1		11.5	70	2	4755	85	3	1	1	3	5	-21.6	0	0
1263	1	22	63	23.4236	3	1	2	4.8	9.65	66	2	233		76	2	150	50	1	74	40			2	74	22.6	90	4	3334	90	4	2	1	3	7	0	0	0
1264	1	20	58	23.5304	3	0	2	4.8	9.2	70	2	227		78	2	190	85	3	68	35			2	68	25	95	4	3000	80	3	2	1	0	7	0	0	0
1265	1	19	48	18.75	3	0	1	4.8	8.7	76	2	245		70	2	155	62	2	74	41			2	74	8	62	2	2645	72	2	1	1	0	5	0	12	0
1266	1	20	55	19.9594	2	0	3	10	8.4	78	2	222		80	3	180	78	2	70	36			2	70	17	76	2	4284	100	4	2	1	0	5	5	1	0
1267	1	21	45	16.937	3	0	2	2.4	8.6	76	2	217		85	3	190	85	3	66	32			2	66	20	80	3	2480	68	2	1	1	0	7	0	0	0
1269	1	20	50	17.9282	2	0	3	15	7.9	85	3	228		78	2	200	90	4	104				4	104	30	100	4	3685	100	4	2	1	1	2	-7.8	1	0
1270	1	20	57	22.2656	3	1	2	7.2	9.4	68	2	259		66	2	175	76	2	72	38			2	72	2	10	1	3530	100	4	2	1	1	2	7.8	3	0
1271	1	22	54	23.3726	2	1	3	7.2	8.93	72	2	230		76	2	185	80	3	72	39			2	72	20	80	3	3250	85	3	2	1	0	5	0	0	0
1272	2	19	58	17.9012	2	0	3	10	6.95	85	3		241	72	2		95	4			10	64	2	64	13	72	2	4521	80	3	2	1	1	0	-7.6	19	1
1273	1	18	44	15.5896	2	0	3	2.4	9.2	70	2	244		50	1	173	74	2	70	37			2	70	17	76	2	2445	68	2	1	1	0	2	0	6	0
1274	1	20	64	24.0882	2	1	3	4.8	8.7	76	2	241		72	2	184	80	3	74	40			2	74	17	76	2	3575	100	4	1	1	0	0	2.4	17	1
1275	1	22	46	18.1955	2	1	3	4.8	8.8	74	2	227		78	2	180	78	2	70	36			2	70	22	85	3	3700	100	4	2	1	0	5	0	18	1
1276	1	20	56	21.0772	2	0	3	4.8	9.5	68	2	226		78	2	180	78	2	74	40			2	74	19	80	3	3475	100	4	2	1	0	5	0	0	0
1277	1	20	52	19.8141	2	0	3	2.4	10.36	50	1				2	159	64	2	64	30			2	64		100	4	3700	100	4	2	1	0	2	7.6	1	0
1278	1	22	49	20.1348	2	0	3	5	9.92	62	2	289		40	1	170	72	2	74	41			2	74	20.5	80	3	3380	95	4	2	1	0	0.7	0	0	0
1279	1	21	62	23.3355	2	1	3	4.8	11	20	1	275		50	1	150	50	1	74	40			2	74	19	80	3	2897	76	2	2	1	0	3	25.2	6	0
1280	1	20	47	19.8178	3	0	2	4.8	9.2	70	2	239		74	2	185	80	3	74	40			2	74	19	80	3	3465	100	4	2	1	0	5	0	0	0
1281	1	20	47	20.3428	2	0	3	15	8.9	74	2	224		80	3	180	78	2	70	37			2	70	25.2	95	4	2780	74	2	2	1	0	2	0	9	0
1282	1	22	42	16.4062	3	0	1	2.4	9.5	68	2				2	180	78	2	78	45			2	78	13.8	72	2	3200	85	3	1	1	0	0	12.6	0	0
1283	1	20	48	18.75	3	0	2	7.2	9.3	70	2	233		76	2	135	20	1	68	35			2	68	15	72	2	3321	90	4	2	1	7	-1	0	0	0
1284	1	23	55	20.202	2	0	3	7.2	8.3	80	3	219		80	3	210	100	4	80	48			3	80	21	85	3	3500	100	4	2	1	2	0	0	15	1
1285	2	19	65	20.5151	3	0	2		6.9	90	4		241	72	2	247	78	2			5	10	1	10	17	78	2	5360	100	4	2	1	1	7		4	0
1286	1	22	52	18.424	2	0	3	4.8	8.8	74	2	229		78	2	185	80	3	74	40			2	74	22	85	3	3500	100	4	1	1	0	-4	0	0	0
1287	1	21	46	19.1467	2	0	3	15	8.8	74	2	215		85	3	180	78	2	95	54			4	95	28	100	4	3315	90	4	2	1	0	2	-10.2	12	0
1289	2	22	80	26.5761	2	0	3	4.8	7.9	72	2			40	1	230	70	2			1		1		21	85	3	4500	80	3	2	1	0	7	31.2	6	0
1291	1	21	90		2	0	3	7.2	9.3	70	2	227		78	2	170	72	2	64	30			2	64	27	100	4	2485	68	2	1	1	0	2	-2.4	0	0
1293	1	19	60	24.974	2	0	3	7.2	9.35	68	2	284		50	1	170	72	2	64	31			2	64	6.7	60	2	2661	72	2	2	1	0	2	0	16	1
1294	1	20	60	21.2585	3	1	1	40	9.3	70	2	215		85	3	190	85	3	50	25			1	50	11	66	2	4320	100	4	2	1	0	10	0	0	0
1295	1	22	44	18.3143	3	1	1	15	10	62	2	211		85	3	175	76	2	68	34			2	68	16.5	76	2	3218	85	3	2	1	1	2	-12.6	2	0
1296	1	22	65	23.03	2	1	3	2.4	9.1	72	2	226		78	2				72	38			2	72	15	72	2	3435	100	4	2	1	0	-2	2.4	1	0
1297	1	21	50	18.3655	3	0	1	2.4	7.7	90	4	210		90	4	210	100	4	80	46			3	80	18	78	2	3460	100	4	2	1	0	7	0	0	0
1298	1	22	53	23.5556	2	1	3	2.4	8.8	74	2	233		76	2	170	72	2	70	37			2	70	10	66	2	3612	100	4	2	1	0	2	7.6	1	0
1299	1	20	50	20.8117	2	0	3	7.2	9.75	64	2	239		74	2	150	50	1	76	43			2	76	14.4	72	2	2830	76	2	2	1	0	0	0	0	0
1300	1	21	45	17.5781	2	0	3	2.4	9.4	68	2	233		76	2	170	72	2	68	35			2	68	16.5	76	2	3120	80	3	1	1	0	0	0	1	0
1301	1	20	57	20.9366	2	1	3	10	8.75	74	2	215		85	3	190	85	3	74	40			2	74	28.6	100	4	3320	90	4	2	1	0	2	0	0	0
1302	2	19	62	20.2449	2	1	3	2.4	8.1	70	2		252	68	2	220	66	2			3		1		14	74	2	4700	85	3	1	1	0	5	27.6	20	1
1303	1	22	53	18.3391	2	0	3	4.8	8.9	74	2	225		78	2	190	85	3	90	53			4	90	23	90	4	3730	100	4	2	1	0	2	0	5	0
1304	1	18	46	18.4265	2	0	3	4.8	10.6	40	1	257		66	2	149	50	1	76	42			2	76	21	85	3	2680	72	2	2	1	0	-1	10.2	0	0
1305	1	20	51.5	20.1172	3	1	2	10	8.7	76	2	218		80	3	200	90	4	72	38			2	72	20.7	85	3	3801	100	4	2	1	0	2	-7.6	10	0
1306	1	21	57	21.9899	3	0	1	2.4	9.1	72	2	242		72	2	170	72	2	76	42			2	76	19	80	3	3145	80	3	2	1	0	8	0	0	0
1307	1	20	62	23.9188	2	0	3	30	9	72	2	229		78	2	175	76	2	72	39			2	72	19.5	80	3	3875	100	4	1	1	2	7	-25.2	3	0
1308	1	22	45.5	17.7734	2	0	3	2.4	7.87	85	3	245		70	2	175	76	2	68	34			2	68	20	80	3	3466	100	4	2	1	0	-1.5	2.4	0	0
1309	2	22	58	18.9388	3	0	1	2.4	8	70	2		270	60	2	180					5	10	1	10	3	50	1	2875	40	1	2	1	3	2	0	0	0
1310	1	21	53	20.7031	3	1	1	4.8	9	72	2	222		80	3	180	78	2	85	50			3	85	18	78	2	3450	100	4	2	1	5	5	10.2	16	1
1311	1	22	50	23.1385	2	0	3	7.2	8.2	80	3	201		95	4	180	78	2	85	49			3	85	15	72	2	2920	78	2	2	1	3	2	0	2	0
1312	1	18	50	19.5312	2	0	3	2.4	9.5	68	2	249		70	2	155	62	2	66	32			2	66	12	68	2	2510	70	2	2	1	0	5	0	0	0
1313	2	20	62	18.7175	3	0	2	2.4	7.6	74	2		264	62	2		100	4			2		1		2	40	1	4000	74	2	2	3	3	5	0	3	0
1314	1	20	48	21.3333	2	1	3	2.4	9.3	70	2	251		68	2	170	72	2	68	35			2	68	11	66	2	3000	80	3	1	1	1	-2	0	1	0
1315	1	22	47	18.8271	3	1	2	4.8	9.5	68	2	234		76	2	170	72	2	74	40			2	74	18	78	2	3005	80	3	2	1	1	5	5.2	12	0
1316	1	22	44	17.6254	2	0	3	10	8.8	74	2	228		78	2	195	90	4	76	42			2	76	22	85	3	3500	100	4	2	1	0	-1	0	3	0
1317	1	20	60	24.974	2	1	3	4.8	10.5	50	1	243		72	2	150	50	1	60	26			2	60	9	64	2	2775	74	2	2	1	0	5	0	0	0
1318	1	23	56	24.8889	2	0	3	2.4	9.55	66	2	235		74	2	160	66	2	74	40			2	74	16	74	2	3500	100	4	2	1	0	2	0	5	0
1319	1	22	56	21.3382	3	0	1	15	9.5	68	2	241		68	2	160	66	2	68	35			2	68	21.5	85	3	2695	72	2	1	1	1	5	-10.2	10	0
1320	2	21	70	20.4529	2	1	3	15	7.5	76	2		248	68	2	215	62	2					1		8	66	2	4100	76	2	1	1	0	5	0	2	0
1321	1	20	57	19.7232	3	0	2	2.4	7.81	85	3	237		74	2	195	90	4	76	42			2	76	15.3	74	2	3078	80	3	1	1	0	0	0	0	0
1322	1	20	51	18.7328	2	0	3	4.8	8.5	78	2	183		90	4	180	78	2	100	56			4	100	10.3	66	2	4250	100	4	2	1	0	7	2.4	0	0
1323	1	20	49	18.2183	3	1	2	2.4	8	85	3	212		85	3	195	90	4	78	44			2	78	20.4	80	3	2710	74	2	2	1	0	5	0	13	0
1324	1	21	53	19.9481	2	0	3	20	8.6	76	2	222		80	3	185	80	3	85	51			3	85	14	72	2	3000	80	3	2	1	0	5	10	0	0
1325	1	23	44	18.7962	2	1	3	2.4	9.29	70	2	252		68	2	160	66	2	85	50			3	85	20	80	3	2960	78	2	1	1	0	-1	7.6	2	0
1327	1	22	60	20.7612	2	1	3	4.8	8.8	74	2	257		66	2	195	90	4	70	37			2	70	19	80	3	3435	100	4	2	1	0	5	0	11	0
1328	1	20	49	18.4425	3	0	1	15	9	72	2	234		76	2	165	68	2	68	35			2	68	12	68	2	2227	64	2	2	1	0	0	-7.8	0	0
1329	1	22	49	20.3954	3	0	1	5	9	72	2	238		74	2	175	76	2	66	32			2	66	15	72	2	3050	80	3	2	1	0	-9	0	0	0
1330	1	20	46	18.4265	2	0	3	4.8	8.7	76	2	184		80	3	195	90	4	66	32			2	66	18	78	2	1970	50	1	1	1	0	-1	0	0	0
1331	1	20	44	19.0443	2	0	3	15	9.4	68	2	242		72	2	170	72	2	68	35			2	68	20	80	3	3523	100	4	1	1	0	7	-12.6	0	0
1332	1	20	56	23.9224	2	1	3	30	9.62	66	2	268		62	2	175	76	2	60	27			2	60	10.8	66	2	3315	90	4	2	1	0	-1	-27.6	1	0
1333	2	21	77	24.5779	2	1	3	10	7.8	72	2		275	50	1	220	66	2					1				1	3848	72	2	1	1	0	7	-5.2	3	0
1335	2	19	50	18.8189	3	0	2	10	8	70	2		246	70	2	210	60	2			7	30	1	30			1	3390	64	2	2	1	0	7	0	2	0
1336	1	20	55	19.0311	2	0	3	15	8.6	76	2	226		78	2	190	85	3	64	30			2	64	14	72	2	3200	85	3	2	1	1	0	0	1	0
1337	1	21	49	19.1406	3	0	1	4.8																	9.3	64	2	2435	68	2	2	1	1	5	5.2	2	0
1338	1	20	61	23.8281	2	0	3	4.8	9.6	66	2	243		72	2	160	66	2	68	35			2	68	6	60	2	3010	80	3	2	1	0	-1	0	6	0
1339	1	20	43	16.1843	2	0	3	4.8	8.7	76	2	203		95	4	194	85	3	90	53			4	90	21	85	3	2745	74	2	1	1	1	0	0	1	0
1340	2	19	66	20.3704	2	0	3	2.4	7.88	72	2		243	60	2	244	78	2					1		4.5	60	2	3064	50	1	2	1	1	0	2.4	9	0
1341	1	21	49	17.9982	2	0	3	4.8	9.1	72	2	281		50	1	153	60	2	78	45			2	78	10.1	66	2	2925	78	2	2	1	1	0	25.2	6	0
1342	1	21	45	18.026	3	0	1	4.8	9	72	2	225		78	2	170	72	2	74	40			2	74	12	68	2	3452	100	4	1	1	0	-1	10.2	0	0
1343	1	20	46	18.662	3	0	2	2.4	10.11	60	2	241		72	2	148	50	1	70	36			2	70	12.5	70	2	1998	50	1	1	1	1	2	2.4	0	0
1344	2	21	87	25.9787	3	0	2	2.4	7.5	76	2		272	60	2	250	80	3					1		15	76	2	5000	95	4	1	1	1	2	0	9	0
1345	1	21	49	21.7778	2	0	3	4.8	9.4	68	2	233		76	2	170	72	2	68	34			2	68	18	78	2	2800	76	2	1	1	0	5	0	4	0
1346	1	22	46	17.7462	2	0	3	4.8	9.46	68	2	231		76	2	180	78	2	62	28			2	62	21.9	85	3	2662	72	2	2	1	2	1	0	0	0
1347	1	20	52	20.83	2	0	3	15	9.3	70	2	243		72	2	165	68	2	68	35			2	68	15.5	74	2	3165	85	3	2	1	0	-1	-10.2	4	0
1348	1	20	43	17.898	2	0	3	10	9.53	66	2	225		78	2	174	74	2	68	35			2	68	12.6	70	2	2170	62	2	2	1	0	2	-7.6	0	0
1349	1	21	44	18.3143		0		4.8	9.1	72	2	260		64	2	180	78	2	70	37			2	70	19	80	3	2613	72	2	1	1	1	1	25.2	0	0
1350	1	20	42	17.4818	3	1	1	4.8	8.85	74	2	214		85	3	175	76	2	78	44			2	78	14.1	72	2	2217	64	2	2	1	0	0	0	5	0
1351	1	22	48	19.7239	2	0	3	2.4	9.5	68	2	230		76	2	160	66	2	80	48			3	80	27	100	4	3515	100	4	2	1	0	-3	0	0	0
1352	1	22	50	18.1449	2	0	3	4.8	9.65	66	2	279		50	1	180	78	2	74	40			2	74	19	80	3	2625	72	2	2	1	0	2	-2.4	16	1
1353	1	19	51	20.6905	2	0	3	4.8	9.8	64	2	248		70	2	153	60	2	62	29			2	62	4.5	40	1	2820	76	2	2	1	0	1	0	0	0
1354	1	20	58	21.83	3	0	2	4.8	9.1	72	2	245		70	2	156	62	2	76	42			2	76	12	68	2	2985	78	2	2	1	0	2	-2.4	0	0
1355	1	21	45	19.2234	2	0	3	15	8.5	78	2	213		85	3	180	78	2	85	49			3	85	19.1	80	3	3420	100	4	2	1	2	1	-10.2	7	0
1356	1	23	44	15.9675	2	0	3	20	8.3	80	3	222		80	3	205	95	4	74	41			2	74	8	62	2	3380	95	4	2	1	0	0	-10.4	5	0
1357	1	20	53	18.7783	3	0	2	4.8	8.5	78	2	215		85	3	190	85	3	62	28			2	62	18	78	2	3300	90	4	2	1	0	2	-2.4	0	0
1358	1	20	54	20.3244	2	0	3	4.8	10.09	62	2	273		60	2	160	66	2	72	39			2	72	14	72	2	2671	72	2	2	1	0	2	10.2	0	0
1359	1	22	54	19.3625	2	1	3	7.2	9	72	2	226		78	2	190	85	3	72	38			2	72	10	66	2	3605	100	4	1	1	1	5	0	4	0
1360	1	20	52	18.424	2	1	3	2.4	8.7	76	2	225		78	2	175	76	2	76	42			2	76	14	72	2	2800	76	2	2	1	0	2	7.6	1	0
1361	1	19	56	20.5693	2	0	3	4.8	9.32	68	2	212		85	3	180	78	2	74	40			2	74		100	4	3277	85	3	1	1	2	5	0	1	0
1362	1	20	60	19.8177	3	1	2	4.8	7.9	85	3	215		85	3	210	100	4	80	46			3	80	19	80	3	4064	100	4	1	1	0	2	35.2	6	0
1363	2	21	67	20.0066	3	0	2	30	7.05	80	3		228	76	2	250	80	3			8	40	1	40	6	62	2	4198	78	2	2	1	0	2	0	1	0
1365	1	20	60	22.8624	2	0	3	7.2	9.82	64	2	289		40	1	170	72	2	78	44			2	78	19	80	3	2717	74	2	2	1	1	5	-4.8	8	0
1366	1	20	65	23.3067	3	0	2	10	9	72	2	232		76	2	190	85	3	64	30			2	64	10.3	66	2	3460	100	4	2	1	1	7	-7.6	6	0
1367	1	23	50	18.3655	2	0	3	15	8.51	76	2	252		68	2	165	68	2	74	40			2	74	14	72	2	2865	76	2	1	1	0	0	-7.8	0	0
1368	1	21	45	18.026	3	1	2		9.7	66	2	253		68	2	155	62	2	64	30			2	64	12	68	2	3106	80	3	2	1	0	7		0	0
1369	2	18	68	22.7204	2	1	3	2.4	7.4	76	2		259	64	2	242	76	2			4		1		12	70	2	3810	70	2	1	1	0	2	0	8	0
1370	1	21	52	20.83	3	1	2	2.4	8.7	76	2	276		50	1	175	76	2	72	39			2	72	20	80	3	2533	70	2	2	1	0	2	0	1	0
1371	1	23	51	20.4294	3	1	1	4.8	9.3	70	2	248		70	2	175	76	2	85	49			3	85	20.5	80	3	3240	85	3	2	1	0	2	2.4	0	0
1372	1	20	52	18.8707	2	0	3	2.4	10.1	62	2	273		60	2	165	68	2	66	33			2	66	9	64	2	3800	100	4	2	1	2	1	7.6	0	0
1373	1	22	58	20.0692	3	0	2	4.8	8.6	76	2	226		78	2	190	85	3	64	30			2	64	15	72	2	3650	100	4	1	1	0	2	10.2	0	0
1374	1	21	47	17.6898	2	1	2	4.8	9.7	66	2	243		72	2	165	68	2	64	31			2	64	11.6	68	2	2621	72	2	1	1	0	2	-2.4	0	0
1375	1	21	50	19.5312		0		2.4	8.5	78	2	209		90	4	180	78	2	74	40			2	74	14	72	2	3215	85	3	1	1	0	7	0	5	0
1376	1	22	48	18.5178	2	1	3	4.8	9.7	66	2	241		72	2	175	76	2	80	48			3	80	9	64	2	2350	66	2	2	1	1	2	-2.4	1	0
1377	2	20	57	17.5926	3	0	2	7.2	7.9	72	2		209	85	3	245	78	2					1		3	50	1	6900	100	4	2	1	1	2	-4.8	7	0
1378	1	20	65	24.7676	2	0	3	15	9.8	64	2	265		62	2	165	68	2	62	29			2	62	21	85	3	2720	74	2	2	1	3	5	0	0	0
1379	1	21	50	19.052	2	0	3	4.8	9.6	66	2	244		72	2	170	72	2	78	44			2	78	17.1	76	2	3202	85	3	2	1	1	2	0	1	0
1380	1	21	54	20.3244	2	0	3	2.4	10	62	2	238		74	2	170	72	2	72	39			2	72	25	95	4	3165	85	3	1	1	2	1	12.6	3	0
1381	2	20	63	19.6623	3	1	2	4.8	7.9	72	2		262	64	2	206	50	1			3		1		21	85	3	5525	100	4	1	1	1	0	0	1	0
1382	1	21	53	20.7031	3	0	1	2.4	9.3	70	2	231		76	2	165	68	2	66	33			2	66	13.3	70	2	3070	80	3	2	1	0	2	0	0	0
1384	1	20	77	26.6436	3	0	2	4.8	9.2	70	2	267		62	2	200	90	4	64	30			2	64	20	80	3	3740	100	4	2	1	0	7	0	0	0
1385	1	20	58	20.5499	2	1	3	4.8	8.8	74	2	202		95	4	205	95	4	95	54			4	95	19	80	3	3610	100	4	1	1	0	5	10.2	0	0
1386	2	23	64	21.1389	3	1	1	25	6.8	95	4		260	64	2	225	68	2			10	64	2	64	18	80	3	5010	95	4	1	2	1	2	-22.6	18	1
1387	1	19	51	20.4294	2	1	3	10	9.2	70	2	221		80	3	196	90	4	95	55			4	95	17	76	2	2330	66	2	2	1	1	5	0	4	0
1388	1	22	50	20.0288	3	0	2	20	9.1	72	2	225		78	2	155	62	2	64	30			2	64	20.6	85	3	3288	85	3	2	1	1	7	-5	6	0
1389	2	20	65	20.7476	3	0	2	7.2	6.8	95	4			85	3	260	85	3					1		9.5	68	2	4730	85	3	1	1	0	-3.5	0	8	0
1390	1	21	57	22.8329	3	0	2	7.2	9.89	64	2	292		40	1	180	78	2	68	35			2	68	22	85	3	2790	74	2	2	1	0	2	0	0	0
1391	1	20	47	18.3594	2	0	3	4.8	9.27	70	2	242		72	2	165	68	2	80	48			3	80	14.1	72	2	2427	68	2	2	1	2	2	10.2	2	0
1392	1	19	46.5	19.1075	2	0	3	4.8	9.3	70	2	243		72	2	152	60	2	76	42			2	76	13	70	2	3125	80	3	2	1	0	5	0	0	0
1393	1	20	56	21.0772	2	1	3	24	9.3	70	2	217		85	3	160	66	2	68	35			2	68	25	95	4	3505	100	4	1	1	1	7	-21.6	7	0
1394	1	21	44	16.9747	2	1	3	7.2	9	72	2	223		80	3	170	72	2	74	40			2	74	19	80	3	2885	76	2	2	1	0	0	-2.4	0	0
1395	1	22	43	18.1312	3	1	1	2.4	10.18	60	2				2	170	72	2	62	29			2	62	14.3	72	2	2350	66	2	1	1	1	3	0	7	0
1396	1	19	85	29.4118	3	1	1	15	9.03	72	2	272		60	2	150	50	1	60	26			2	60	7.5	62	2	3753	100	4	2	1	3	2	25	22	1
1397	1	19	62	23.9188	3	1	2	30	9	72	2	247		70	2	153	60	2	74	40			2	74	16	74	2	3450	100	4	2	1	0	-2	-20	0	0
1398	2	20	60	20.2812	2	0	3	4.8	7.5	76	2		236	74	2	210	60	2			3		1		13	72	2	3601	68	2	1	1	1	7	10.2	1	0
1399	1	22	55	21.2183	3	0	1	2.4	9.3	70	2	243		60	2	195	90	4	78	45			2	78	11	66	2	3100	80	3	2	1	3	7	0	0	0
1400	2	20	69	22.5306	2	0	3	4.8	6.9	90	4		237	74	2	240	76	2					1		20.5	85	3	4640	85	3	1	1	7	7	10.2	0	0
1401	1	19	44	19.5556	2	0	3	2.4	8.87	74	2	237		74	2	212	100	4	70	36			2	70	24.4	95	4	2010	60	2	1	1	0	-0.5	0	0	0
1402	1	22	51	22.3674	2	0	3	4.8	9.6	66	2	258		66	2	170	72	2	68	35			2	68	20	80	3	2850	76	2	1	1	0	1	0	2	0
1403	1	20	47	18.8271	3	1	2	2.4																						1	2	1	1	2	0	0	0
1404	1	21	50	18.3655	2	0	3	4.8	8.66	76	2	242		72	2	175	76	2	80	46			3	80	11	66	2	3295	85	3	2	1	0	0	0	0	0
1405	2	19	61	20.8611	3	1	1	5	7.6	74	2		217	80	3	210	60	2					1		15	76	2	3810	70	2	2	1	0	7	25	2	0
1406	1	21	42	17.0392	3	0	1	10	9.2	70	2	236		74	2	160	66	2	74	40			2	74	18	78	2	2280	64	2	2	1	0	-2	0	0	0
1409	1	19	45	17.5781	2	1	3	4.8	8.4	78	2	232		76	2	195	90	4	78	44			2	78	7.6	62	2	3205	85	3	2	1	0	0	-2.4	0	0
1410	1	21	49	18.2183	3	0	1	10	8	85	3	207		90	4	210	100	4	74	40			2	74	10.5	66	2	3321	90	4	2	1	0	1	0	0	0
1411	1	19	43.5	18.342	3	0	1	10	9.3	70	2	233		76	2	183	80	3	100	56			4	100	18	78	2	2930	78	2	2	1	1	2	0	3	0
1412	1	19	60	23.4375	2	1	3	7.2	9.07	72	2	232		76	2	158	64	2	68	34			2	68	20	80	3	2690	72	2	2	1	3	5	-4.8	0	0
1413	1	19	50	18.5901	3	1	2	4.8	9.3	70	2	243		72	2	170	72	2	74	40			2	74	18	78	2	3065	80	3	2	1	0	2	0	1	0
1414	1	21	45	16.937	2	1	3	10	9	72	2	213		85	3	175	76	2	64	30			2	64	23	90	4	3125	80	3	2	1	0	0	-7.6	1	0
1415	1	21	49	17.9982	2	0	3	4.8	9.1	72	2	281		50	1	153	60	2	78	45			2	78	10.1	66	2	2925	78	2	2	1	0	0	25.2	5	0
1416	1	20	47	18.3594	2	1	3	2.4	8.8	74	2	245		70	2	166	70	2	80	48			3	80			1	3060	80	3	2	1	0	5	0	12	0
1417	2	22	54	17.8359	2	1	3	15	7.6	74	2		184	80	3	240	76	2					1		7.7	64	2	4432	80	3	1	1	0	2	0	0	0
1418	1	20	51.4	19.3459	3	1	2	4.8	9.3	70	2	185		76	2	180	78	2	72	39			2	72	12	68	2	2375	66	2	2	1	0	7	35.2	15	1
1419	1	20	52	21.3675	2	0	3	2.4	10.1	62	2	277		50	1	165	68	2	64	31			2	64	20	80	3	2918	78	2	1	1	0	5	2.4	0	0
1420	1	20	50	17.7154	3	0	2	15	8.37	78	2	266		62	2	190	85	3	85	50			3	85	26	100	4	2359	66	2	1	1	1	2	15	0	0
1421	1	19	52	19.1001	2	1	3	15	9.4	68	2	217		85	3	160	66	2	64	30			2	64	10	66	2	2910	78	2	1	1	3	7	0	2	0
1422	2	22	65	23.3067	2	1	3	15	7.4	76	2		233	74	2	225	68	2			10	64	2	64	14	74	2	4095	76	2	2	1	3	5	15	1	0
1423	1	21	50	18.8189	3	1	2	4.8	8	85	3	224		80	3	185	80	3	95	55			4	95	24	95	4	4100	100	4	2	1	0	0	0	3	0
1424	1	19	51	20.4294	2	1	3	10	9.2	70	2	221		80	3	196	90	4	95	55			4	95	17	76	2	2330	66	2	2	1	1	5	0	2	0
1425	1	20	49	19.6283	2	0	3	4.8	8.99	72	2	241		72	2	160	66	2	60	27			2	60	18	78	2	2450	68	2	2	1	0	5	2.4	0	0
1426	1	19	48	19.4734	2	1	3	4.8	9.3	70	2	233		76	2	160	66	2	70	36			2	70	21	85	3	3625	100	4	2	1	0	0	0	0	0
1427	1	21	40.5	16.642	2	0	3	4.8	9.7	66	2	228		78	2	150	50	1	72	39			2	72	17	76	2	3480	100	4	2	1	0	-0.5	0	9	0
1428	2	20	64	20.898		0	3	2.4	7.5	76	2			95	4	240	76	2					1		17.5	78	2	3135	60	2	2	1	0	0	12.6	3	0
1429	1	21	50	17.301	2	0	3	2.4	8.5	78	2	214		85	3	170	72	2	68	34			2	68	29	100	4	2880	76	2	2	1	0	2	12.6	0	0
1430	1	20	54	20.8325	2	0	3	15	8.3	80	3	209		90	4	165	68	2	78	44			2	78	22	85	3	2745	74	2	1	1	0	2	-5	7	0
1431	1	21	58	21.5645	2	0	3	7.2	9.6	66	2	219		80	3	180	78	2	70	36			2	70	26.5	100	4	3605	100	4	2	1	0	5	-2.4	0	0
1432	1	21	47	19.0677	2	0	3	2.4	9	72	2	236		74	2	180	78	2	74	40			2	74	11	66	2	3065	80	3	1	1	0	1	0	1	0
1433	1	19	52	19.5717	2	0	3	2.4	9.7	66	2	253		68	2	150	50	1	60	26			2	60	16	74	2	2473	68	2	1	1	0	5	0	0	0
1435	1	22	50	20.0288	2	0	3	7.2	9.8	64	2	242		72	2	160	66	2	64	30			2	64	26	100	4	2856	76	2	1	1	1	2	-2.4	2	0
1436	1	21	80	30.4832	2	1	3	4.8	9.5	68	2	252		68	2	165	68	2	62	29			2	62	18	78	2	3435	100	4	1	1	0	5	0	8	0
1437	1	21	47	17.9089	3	0	2	2.4	8.6	76	2	223		80	3	170	72	2	64	30			2	64	11	66	2	2950	78	2	2	1	0	0.5	12.6	6	0
1439	1	21	60	20.7612	2	0	3	2.4	8.5	78	2	247		70	2	205	95	4	80	46			3	80	22	85	3	3515	100	4	2	1	1	5	27.6	19	1
1440	1	20	52	23.1111	2	0	3	4.8	9.3	70	2	221		80	3	170	72	2	64	30			2	64	19.5	80	3	2496	68	2	2	1	1	5	2.4	18	1
1441	1	21	58	24.1415	2	1	3	4.8	8.9	74	2	223		80	3	180	78	2	68	35			2	68	13	70	2	3692	100	4	1	1	0	-2	0.2	7	0
1442	1	20	50	21.3593	3	0	1	30	9.8	64	2	247		70	2	170	72	2	64	31			2	64	7	60	2	3580	100	4	1	1	2	2	-25.2	10	0
1443	1	19	59	21.6713		0		15	9	72	2	226		78	2	175	76	2	66	32			2	66	18	78	2	3840	100	4	2	1	0	2	0	1	0
1445	1	21	50	18.8189	3	1	2	4.8	8.5	78	2	214		85	3	165	68	2	64	30			2	64	15	72	2	3361	95	4	2	1	0	5	10.2	0	0
1446	1	22	50	19.5312	2	0	3	15	9.8	64	2	220		80	3	170	72	2	70	37			2	70	17	76	2	2670	72	2	2	1	2	4	0	0	0
1447	1	20	40	16.0231	3	1	1	15	8.25	80	3	184		80	3	200	90	4	85	49			3	85	12.5	70	2	2635	72	2	2	1	0	2	-10.2	0	0
1448	1	18	52	18.8707		0		7.2	10.45	50	1				2	140	30	1	68	35			2	68	11.7	68	2	2715	74	2	1	1	0	2	-2.4	1	0
1449	1	20	60	22.0386	3	0	2	4.8	8.7	76	2	281		50	1	180	78	2	68	34			2	68	21.5	85	3	2880	76	2	2	1	0	0	-2.4	0	0
1450	1	19	46	19.3962	3	1	2	4.8	9.93	62	2	246		70	2	150	50	1	70	36			2	70	20.7	85	3	2273	64	2	1	1	2	-1	0	0	0
1451	1	21	70	25.7117	2	1	2	15	9.6	66	2	272		60	2	150	50	1	64	30			2	64	14.5	72	2	3010	80	3	1	1	0	4	-10.2	2	0
1452	1	20	46.5	19.3548	3	0	2	4.8	8.2	80	3	194		100	4	180	78	2	95	54			4	95	25	95	4	3102	80	3	2	1	0	5	10.2	0	0
1453	1	21	53	19.4674	2	0	3	2.4	8.5	78	2	221		80	3	175	76	2	80	47			3	80	17	76	2	3160	85	3	1	1	0	7	0	9	0
1454	1	19	49	18.4425	3	0	1	4.8	9	72	2	226		78	2	183	80	3	68	35			2	68	3	20	1	3975	100	4	2	1	0	1	25.2	30	1
1455	1	22	63	22.5896	3	0	2	4.8	8.2	80	3	212		85	3	220	100	4	74	41			2	74	13	70	2	3905	100	4	1	1	0	5	0	0	0
1456	1	23	46	18.662	2	0	3	10	9.01	72	2	234		76	2	170	72	2	78	45			2	78	19	80	3	3105	80	3	1	1	0	2	0	0	0
1457	1	22	49	17.9982	2	0	3	4.8	8.9	74	2	221		80	3	175	76	2	80	48			3	80	10	66	2	3475	100	4	2	1	0	-1	0	3	0
1458	1	21	60	22.8624	3	0	1	2.4	8.2	80	3	252		68	2	175	76	2	80	47			3	80	16	74	2	3555	100	4	2	1	0	7	0	1	0
1459	2	20	52	16.7872	2	1	3	4.8	7.9	72	2		257	66	2	220	66	2					1		14	74	2	4500	80	3	2	1	0	1	-2.4	0	0
1460	1	21	51	19.1953	3	0	2	2.4	8.9	74	2	215		85	3	175	76	2	66	32			2	66	12	68	2	3788	100	4	2	1	0	1	0	3	0
1461	1	21	45	16.937	3	0	2	2.4	9.5	68	2	216		85	3	170	72	2	80	46			3	80	26	100	4	3100	80	3	2	1	0	7	0	3	0
1462	1	20	60	19.3698	2	1	3	20	8.18	80	3	223		80	3	240	100	4	80	46			3	80	20	80	3	3345	90	4	1	1	1	0	-10	7	0
1463	1	21	68	21.4619	2	0	3	4.8	8.6	76	2	246		70	2	181	80	3	72	38			2	72	12	68	2	3180	85	3	1	1	0	7	0	1	0
1464	1	20	50	20.0288	2	1	3	2.4	10.1	62	2	271		60	2	150	50	1	62	29			2	62	16	74	2	2980	78	2	1	1	0	5	7.6	9	0
1465	1	21	45	18.026	2	0	3	30	9.7	66	2	234		76	2	155	62	2	68	35			2	68	16.7	76	2	2710	74	2	1	1	0	2	-27.6	0	0
1466	1	20	50	20.8117	2	0	3	15	9.23	70	2	235		74	2	170	72	2	74	40			2	74	27	100	4	2678	72	2	2	1	0	5	0	0	0
1467	1	21	51	20.4294	2	1	3	4.8	8.2	80	3	218		80	3	190	85	3	95	55			4	95	24	95	4	3300	90	4	1	1	0	1	0	4	0
1468	1	21	54	20.3244	2	1	3	2.4																	12.9	70	2	3450	100	4	1	1	0	7	0	21	1
1469	2	21	65	20.7476	2	0	3	4.8	7.5	76	2		272	60	2	250	80	3			3		1		11	70	2	4700	85	3	1	1	3	2	0	5	0
1470	1	21	45	20	2	0	3	2.4	9.71	64	2	243		60	2	165	68	2	60	27			2	60	11.2	68	2	2124	62	2	2	1	0	7	0	0	0
1471	1	20	48	18.2899	3	1	2	4.8	9.2	70	2	262		64	2	165	68	2	68	35			2	68	17	76	2	2755	74	2	1	1	0	5	0	30	1
1472	1	23	55	21.4844	3	0	2	4.8	8.3	80	3	236		74	2	190	85	3	70	36			2	70	27	100	4	3225	85	3	2	1	0	5	2.4	0	0
1473	1	20	49	18.9036	1	0	3	30	9.8	64	2	257		66	2	190	85	3	78	45			2	78	28	100	4	3500	100	4	1	1	0	-1	0	9	0
1474	1	23	80	30.4832	2	0	2	10	10	62	2	273		60	2	160	66	2	68	35			2	68	13	70	2	3095	80	3	2	1	0	0	20	0	0
1475	1	20	57	21.4536	3	0	2	5	9.6	66	2	249		70	2	180	78	2	30	20			1	30	8	62	2	3425	100	4	1	1	0	2	0	0	0
1476	2	22	78	24.6181	2	0	3	4.8	7.4	76	2		252	68	2	210	60	2					1		10.5	68	2	5285	100	4	2	1	3	2	0	2	0
1478	1	22	50	19.052	2	0	1	20	9	72	2	234		76	2	178	78	2	66	33			2	66	23.3	90	4	2688	72	2	1	1	2	7	-10	0	0
1479	1	20	52	19.5717	2	1	3	4.8	8.8	74	2	223		80	3	170	72	2	72	38			2	72	19	80	3	3600	100	4	2	1	0	2	0	0	0
1480	2	21	57.5	18.3536	2	0	3	40	7	85	3		215	80	3	250	80	3			16	85	3	85	24	95	4	4595	85	3	1	1	1	-2.5	-20	0	0
1481	1	20	58	21.3039	3	0	1	4.8	9.05	72	2	245		70	2	160	66	2	70	36			2	70	19.5	80	3	2348	66	2	2	1	0	2	0	2	0
1482	1	20	55	20.202	2	0	3	15	9.3	70	2	238		74	2	188	85	3	66	33			2	66	21.6	85	3	2333	66	2	2	1	0	2	0	7	0
1483	1	19	48	17.2111	3	0	1	4.8	9.4	68	2	221		80	3	186	80	3	66	33			2	66	18	78	2	3010	80	3	1	1	0	-0.5	10.2	2	0
1484	1	20	53	22.0604	3	0	2	4.8	8	85	3	212		85	3	180	78	2	76	42			2	76	8	62	2	3230	85	3	2	1	0	7	-2.4	16	1
1485	1	22	60	24.0346	2	0	3	2.4	9.7	66	2	241		72	2	195	90	4	68	35			2	68	13.8	72	2	2890	76	2	2	1	0	2	37.6	0	0
1486	1	20	50.2	20.109	2	0	3	4.8	9.1	72	2	221		80	3	185	80	3	76	43			2	76	23	90	4	3840	100	4	2	1	0	5	0	4	0
1487	1	22	55	20.4491	3	0	2	7.2	8.6	76	2	219		80	3	175	76	2	76	43			2	76	12	68	2	3460	100	4	1	1	0	7	-2.4	7	0
1488	1	20	59	23.3377	3	0	2	7.2	9.7	66	2	235		74	2	168	70	2	76	42			2	76	23	90	4	3100	80	3	2	1	0	2	7.8	0	0
1489	1	21	58	20.5499	3	0	2	2.4	9.2	70	2	214		85	3	192	85	3	66	33			2	66	10	66	2	3480	100	4	2	1	1	2	0	2	0
1490	2	20	51	19.1953	3	0	2	2.4	7.2	78	2		235	74	2	225	68	2			10	64	2	64	23.5	95	4	3825	72	2	2	1	0	1	0	3	0
1491	1	21	53	18.5568	2	1	3	15	8.87	74	2	224		80	3	195	90	4	66	32			2	66	18.3	78	2	2950	78	2	1	1	2	5	-10.2	9	0
1492	1	20	44	17.8506	2	0	3	2.4	9	72	2	212		85	3	175	76	2	76	43			2	76	19	80	3	2480	68	2	2	1	0	0	0	6	0
1493	1	19	47	17.2635	2	1	3	2.4	9.3	70	2	221		80	3	180	78	2	76	42			2	76	22	85	3	2300	66	2	2	1	0	5	0	33	1
1494	1	21	55	22.8928	2	1	3	15	9.8	64	2	279		50	1	155	62	2	66	32			2	66	17	76	2	3090	80	3	2	1	0	0	-5	0	0
1495	1	20	57	20.1956	2	0	3	4.8	9.06	72	2	248		70	2	185	80	3	66	33			2	66	23.1	90	4	3810	100	4	2	1	0	2	0	8	0
1496	1	20	50	19.052	3	1	1	4.8	9.85	64	2	241		72	2	170	72	2	80	46			3	80	18	78	2	2656	72	2	2	1	1	2	25.2	2	0
1497	1	19	77	28.6288	2	0	3	15	9.2	70	2	225		78	2	173	74	2		9			1		14	72	2	3870	100	4	2	1	1	7	-10.2	0	0
1498	1	20	54	19.8347	2	0	3	4.8	9.1	72	2	228		78	2	170	72	2	95	55			4	95	22.5	90	4	3517	100	4	1	1	0	0	5.2	3	0
1499	1	21	46.5	17.7183	3	1	1	4.8	8.3	80	3	226		78	2	150	50	1	102	60			4	102	21	85	3	3745	100	4	2	1	3	7	25.2	15	1
1500	1	21	48	19.9792	2	1	3	15	10.3	60	2	259		66	2	160	66	2	70	37			2	70	22	85	3	3270	85	3	2	1	2	2	0	0	0
1502	1	21	51	19.1953	2	1	3	2.4	8.9	74	2	237		74	2	200	90	4	76	42			2	76	22	85	3	2700	74	2	2	1	0	5	4.8	8	0
1503	1	21	45	18.2563	2	0	3	4.8	9.1	72	2	251		68	2	200	90	4	90	52			4	90	21	85	3	2786	74	2	2	1	0	2	0	1	0
1504	1	20	52.5	20.2538	2	1	3	4.8	8.9	74	2	236		74	2	165	68	2	74	40			2	74	15.3	74	2	3535	100	4	2	1	18	5	2.4	0	0
1505	1	21	48	19.2277	3	0	1	2.4	10.1	62	2	223		80	3	160	66	2	66	32			2	66	21.5	85	3	3200	85	3	2	1	0	2	0	0	0
1506	1	20	47	18.8271	2	0	3	2.4	9.8	64	2	245		70	2	160	66	2	64	30			2	64	26	100	4	3000	80	3	1	1	2	-3	0	0	0
1507	1	21	52	18.6453	3	0	2	10	9.52	66	2	228		78	2	178	78	2	90	52			4	90	16	74	2	2972	78	2	1	1	2	5	0	0	0
1508	1	21	45	18.7305		0		10	9.5	68	2	225		78	2	160	66	2	74	41			2	74	13.2	70	2	3085	80	3	1	1	0	0	-7.6	5	0
1509	1	19	43	18.369	2	1	3	2.4	10.8	30	1	267		62	2	150	50	1	74	41			2	74	19	80	3	2520	70	2	2	1	3	0	0	4	0
1510	1	22	54	21.6311	3	0	2	15	8.1	80	3	209		90	4	190	85	3	70	36			2	70	15.5	74	2	3805	100	4	2	1	1	2	-12.6	1	0
1511	1	21	40	17.7778	2	1	3	40	8.38	78	2	211		85	3	180	78	2	74	40			2	74	22.2	90	4	2976	78	2	2	1	0	2	-30	0	0
1512	2	21	54	18.6851	2	1	3	48	6.7	100	4		228	76	2	250	80	3			17	90	4	90	10	68	2	3610	68	2	2	1	0	2	-45.6	0	0
1514	1	19	51	21.2279	3	1	1	4.8	8.7	76	2	203		95	4	175	76	2	70	37			2	70	23	90	4	2545	70	2	1	1	0	5	-2.4	35	1
1515	1	18	43	18.369	2	0	3	2.4	8.74	74	2	258		66	2	170	72	2	70	36			2	70	17	76	2	2295	64	2	1	1	0	-3	27.6	0	0
1516	1	23	52	18.2066	2	1	3	2.4	9.1	72	2				2	180	78	2	70	36			2	70	22	85	3	3375	95	4	2	1	0	2	2.4	0	0
1517	1	21	60	21.2585	2	0	3	15	9	72	2	251		68	2	185	80	3	74	41			2	74	18	78	2	3460	100	4	2	1	0	5	-12.6	0	0
1518	1	21	55	20.202	2	0	3	2.4	8.5	78	2	209		90	4	180	78	2	100	56			4	100	13	70	2	3965	100	4	2	3	1	-9	0	1	0
1519	1	21	50	19.5312	3	1	2	2.4	9.63	66	2	232		76	2	170	72	2	70	36			2	70	21	85	3	2528	70	2	2	1	0	5	0	2	0
1520	1	20	56	22.719	2	0	3	10	9.3	70	2	244		72	2	182	80	3	70	36			2	70	15	72	2	3600	100	4	2	1	0	2	-5.2	1	0
1521	1	21	42	17.4818	3	0	2	7.2	10	62	2	289		40	1	185	80	3	66	32			2	66	23	90	4	2092	60	2	2	1	0	-3	0	0	0
1522	1	21	43	16.7969	3	1	2	5	8.5	78	2	183		90	4	190	85	3	70	37			2	70	12.6	70	2	2870	76	2	2	1	0	2	-0.2	12	0
1523	2	21	76	23.9869	3	1	2	15	7.57	74	2		263	62	2	235	72	2			10	64	2	64	8	66	2	4575	85	3	1	2	1	0	25	6	0
1524	1	22	56	20.0796	3	0	2	4.8	8.51	76	2	224		80	3	195	90	4	95	55			4	95	16	74	2	3480	100	4	1	1	0	-1	0	1	0
1525	1	20	49	18.2183	2	1	3	10	9.5	68	2	226		78	2	175	76	2	78	44			2	78	6.1	60	2	3280	85	3	2	1	0	2	0	0	0
1526	1	20	58	21.83	3	1	2	30	8.87	74	2	234		76	2	170	72	2	72	38			2	72	11	66	2	3660	100	4	2	1	0	2	0	0	0
1527	1	19	45	18.7305	3	0	1	2.4	8.7	76	2	226		78	2	156	62	2	76	42			2	76	10	66	2	2935	78	2	1	1	1	2	12.6	17	1
1528	1	20	52	20.3125	2	0	3	2.4	9.5	68	2	266		62	2	150	50	1	76	43			2	76	21.3	85	3	2639	72	2	1	1	0	5	0	0	0
1529	1	21	47	18.3594	3	0	2	4.8	9.2	70	2				2	170	72	2	74	40			2	74	27.5	100	4	2600	72	2	2	1	0	2	0	0	0
1530	1	19	46	16.8962	3	1	2	2.4	9.4	68	2	238		74	2	170	72	2	64	30			2	64	6	60	2	2128	62	2	1	1	0	0	0	0	0
1531	1	20	43	18.6115	3	0	2	20	8.6	76	2	220		80	3	160	66	2	85	49			3	85	10.5	66	2	2645	72	2	1	1	0	0	0	0	0
1532	2	19	68	22.2041	3	0	2	48	7	85	3		215	80	3	240	76	2			6	20	1	20	17	78	2	5200	100	4	1	1	0	2	-12	0	0
1533	1	21	50	18.5901	2	0	3	10	9.05	72	2	235		74	2	165	68	2	70	36			2	70	21	85	3	2528	70	2	2	1	3	7	0	12	0
1534	1	20	50	18.3655		0		2.4	9.96	62	2	248		70	2	165	68	2	64	30			2	64	27	100	4	2435	68	2	2	1	0	2	0	0	0
1535	1	19	43	17.2248	3	0	2	7.2	8.54	76	2	232		76	2	190	85	3	64	31			2	64	5.6	50	1	2415	68	2	2	1	3	2	0	0	0
1536	1	20	40	16.6493	2	0	3	10	9.8	64	2	266		62	2	160	66	2	76	42			2	76	17	76	2	2202	64	2	2	1	1	2	20	0	0
1537	1	21	50	17.301	1	0	3	4.8	9.2	70	2	185		76	2	185	80	3	64	30			2	64	7	60	2	2932	78	2	2	1	0	2	-2.4	16	1
1538	1	19	45	17.5781	3	1	2	10	8.28	80	3	193		101	4	197	90	4	76	43			2	76	18.3	78	2	2704	74	2	1	1	3	5	-7.6	1	0
1539	1	19	43	17.0088	2	1	3	20	9.4	68	2	245		70	2	170	72	2	85	51			3	85	6	60	2	2137	62	2	2	1	0	-1	10	0	0
1540	1	20	57	20.1956	3	0	2	4.8	8.59	76	2	213		85	3	190	85	3	76	42			2	76	25	95	4	3262	85	3	2	1	0	2	10.2	1	0
1541	1	18	54	21.9076	3	1	1	4.8	9.5	68	2	245		40	1	150	50	1	70	37			2	70	9	64	2	2600	72	2	2	1	0	2	10.2	43	1
1542	1	23	50	19.5312	3	0	2	2.4	9.3	70	2	250		68	2	175	76	2	78	44			2	78	26	100	4	3200	85	3	2	1	0	2	0	1	0
1543	1	21	90		2	0	3	2.4	8.75	74	2	241		68	2	170	72	2	74	40			2	74	17	76	2	2710	74	2	1	1	0	2	0	1	0
1544	1	22	47	18.3594	3	0	1	4.8	9.2	70	2	226		78	2	180	78	2	78	45			2	78	24	95	4	3200	85	3	1	1	1	0	0	1	0
1545	1	22	46	15.917	2	1	3	2.4	8.87	74	2	241		72	2	190	85	3	66	32			2	66	21	85	3	2231	64	2	2	1	0	0	0	0	0
1546	1	21	45	18.2563	3	1	1	36	8.59	76	2	231		76	2	190	85	3	95	54			4	95	14	72	2	2378	66	2	2	1	0	2	-31	1	0
1547	1	21	46	17.9687	3	1	2	2.4	9.68	66	2	219		80	3	170	72	2	74	41			2	74	25	95	4	2195	62	2	1	1	0	5	0	1	0
1548	1	22	51	19.6752	3	0	1	10	8.5	78	2	210		90	4	165	68	2	80	47			3	80	23.4	90	4	3267	85	3	2	1	0	0	26	1	0
1550	2	20	60	20.0474	2	0	3	40	7	85	3		245	70	2	210	60	2					1		18	80	3	4730	85	3	2	1	1	2	-37.6	0	0
1551	1	19	50	19.2894	3	0	2	2.4	9.5	68	2	214		85	3	175	76	2	64	31			2	64	23	90	4	3735	100	4	1	1	0	-4	0	4	0
1552	1	20	45	17.5781	1	1	3	2.4	9.5	68	2	247		70	2	160	66	2	68	35			2	68	18	78	2	2830	76	2	1	1	0	5	2.4	0	0
1553	1	21	54	20.8325	3	0	2	15	9	72	2	258		66	2	175	76	2	66	32			2	66	22	85	3	2546	70	2	2	1	0	-1	0	6	0
1554	2	21	55	21.4844	2	0	3	4.8	7.1	80	3		241	72	2	250	80	3			21	102	4	102	22	90	4	4325	80	3	2	1	0	0	0	7	0
1555	1	20	50	19.2894	3	1	1	15	8.92	72	2	225		78	2	180	78	2	72	38			2	72	30	100	4	2510	70	2	1	1	2	5	-10.2	13	0
1556	1	20	40	17.7778	2	0	3	2.4	10	62	2	269		62	2	151	60	2	74	40			2	74	9	64	2	2296	64	2	1	1	0	5	0	3	0
1557	1	20	44	17.8506	2	0	3	7.2	9.19	70	2	218		80	3	180	78	2	64	30			2	64	26	100	4	2552	70	2	2	1	0	0	0	0	0
1558	1	20	49.4	19.0579	2	0	3	2.4	9.4	68	2	247		70	2	182	80	3	64	31			2	64	20.5	80	3	3505	100	4	2	1	0	1.6	0	0	0
1559	1	23	48	18.2899	2	0	3	7.2	7.9	85	3	233		76	2	210	100	4	95	55			4	95	18	78	2	3115	80	3	2	1	0	1	0	0	0
1560	1	20	55	21.4844	2	0	3	2.4	9.92	62	2	243		60	2	151	60	2	64	30			2	64	12.4	68	2	2163	62	2	1	1	1	-3	0	9	0
1561	1	21	48	18.0662	2	0	3	4.8	9.5	68	2	243		72	2	160	66	2	72	38			2	72	24	95	4	2458	68	2	2	1	0	5	10.2	1	0
1562	1	21	49	19.1406	1	1	3	2.4	9.5	68	2	235		74	2	170	72	2	64	30			2	64	12.5	70	2	2861	76	2	2	1	0	-1	2.4	0	0
1563	1	20	64	22.6757	3	0	2	4.8	10	62	2	272		60	2	145	40	1	68	34			2	68	17.5	76	2	3495	100	4	2	1	0	2	10.2	8	0
1564	1	20	48	18.2899	3	0	2	2.4	9.6	66	2	237		74	2	170	72	2	78	44			2	78	13	70	2	3025	80	3	2	1	0	2	0	17	1
1565	1	19	48	18.5178	3	0	2	2.4	10.06	62	2	245		70	2	155	62	2	60	26			2	60	6.9	60	2	3081	80	3	2	1	1	0	0	8	0
1566	1	22	57	22.2656	1	0	3	10	9.01	72	2	252		68	2	175	76	2	68	35			2	68	19	80	3	3370	95	4	2	1	0	0	-7.6	2	0
1567	1	20	60	20.2812	3	0	2	2.4	9.21	70	2	215		85	3	190	85	3	85	50			3	85	21	85	3	3420	100	4	2	1	0	7	0	16	1
1568	2	21	68	20.7564	3	1	2	15	7.3	78	2		224	78	2	220	66	2			7	30	1	30	10.2	68	2	5135	100	4	2	1	0	5	0	0	0
1569	1	20	55	21.4844	3	0	2	4.8	9.7	66	2	268		62	2	168	70	2	64	30			2	64	18	78	2	2355	66	2	2	1	0	5	0	2	0
1570	1	22	56	20.0796		0	3	7.2	9.6	66	2	233		76	2	160	66	2	64	30			2	64	8	62	2	3360	95	4	1	1	0	5	7.8	5	0
1571	1	20	43	17.6693	2	0	3	4.8			1	271		60	2	151	60	2	40	22			1	40	15	72	2	2740	74	2	1	1	0	2	0	20	1
1572	1	20	65	25.0762	3	0	2	10	9.7	66	2	248		70	2	155	62	2	68	35			2	68	20	80	3	3250	85	3	2	1	0	7	0	1	0
1573	1	21	50	19.052	3	0	2	4.8	9.5	68	2	185		76	2	180	78	2	76	42			2	76	26	100	4	2900	78	2	1	1	0	0	0	1	0
1574	2	20	60	19.5918	3	1	2	48	8.1	70	2		214	85	3	235	72	2			7	30	1	30	7	64	2	3775	70	2	1	2	3	0	0	2	0
1575	2	20	60	19.5918	3	1	2	48	8.1	70	2		214	85	3	235	72	2			7	30	1	30	7	64	2	3775	70	2	1	2	3	0	0	2	0
1576	1	22	55	19.0311	3	0	1	4.8	9.17	70	2	184		80	3	155	62	2	85	51			3	85	17	76	2	3166	85	3	2	1	0	0	0	0	0
1577	1	19	46	16.8962	2	1	3	10	8.5	78	2	255		66	2	190	85	3	78	45			2	78	4	30	1	3545	100	4	1	1	0	-2.3	0	0	0
1578	1	20	49	19.1406	3	1	1	7.2	9	72	2	243		72	2	185	80	3	68	35			2	68	15	72	2	3200	85	3	2	1	0	5	-4.8	3	0
1579	1	21	52	19.3337	2	0	3	2.4	9.62	66	2	252		68	2	150	50	1	74	40			2	74	12.9	70	2	3028	80	3	2	1	0	5	0	1	0
1580	1	21	47	19.313	2	1	3	4.8	9.9	64	2	232		76	2	170	72	2	76	43			2	76	22	85	3	2761	74	2	2	1	0	-1	5.2	0	0
1581	1	20	51.5	18.2469	3	0	1	15	9.2	70	2				2	170	72	2	70	36			2	70	19.6	80	3	3225	85	3	1	1	0	-2.5	0	0	0
1583	1	20	55	19.487	2	0	3	7.2	9.4	68	2	251		68	2	185	80	3	50	24			1	50	21	85	3	3100	80	3	1	1	0	7	-4.8	2	0
1584	1	21	45	17.5781	2	0	3	2.4	8.5	78	2	218		80	3	185	80	3	95	55			4	95	17	76	2	3280	85	3	1	1	1	7	0	13	0
1585	1	20	57.5	20.3727	3	1	1	4.8	8.4	78	2	221		80	3	190	85	3	74	40			2	74	20	80	3	3620	100	4	2	1	0	5	-2.4	8	0
1586	1	20	57	20.6852	3	0	1	4.8	9.6	66	2	243		72	2	163	68	2	74	41			2	74	17	76	2	3285	85	3	2	1	0	0	-2.4	0	0
1587	1	20	48	19.9792	2	0	3	2.4	8.8	74	2	215		85	3	180	78	2	78	45			2	78	23	90	4	3100	80	3	2	1	1	0	0	17	1
1588	1	21	85	31.2213	2	0	3	4.8	9.79	64	2	297		30	1	185	80	3	70	36			2	70	13	70	2	3409	100	4	2	1	2	5	0	1	0
1589	1	21	60	23.7332	2	1	3	10	9.2	70	2	248		70	2	160	66	2	72	38			2	72	21	85	3	3575	100	4	2	1	0	5	-7.6	0	0
1590	1	21	50	17.9282	3	0	2	2.4	8.8	74	2	231		76	2	155	62	2	74	40			2	74	21	85	3	3510	100	4	2	1	0	7	2.4	3	0
1591	1	19	43	16.1843	3	0	1	2.4	8.95	72	2	242		72	2	175	76	2	70	36			2	70	19	80	3	2818	76	2	2	1	0	2	0	1	0
1592	1	20	47	18.8271	3	0	1	2.4	10.56	40	1	279		50	1	155	62	2	78	44			2	78	10	66	2	2829	76	2	1	1	1	2	2.4	0	0
1593	1	18	47	18.3594	3	0	2	2.4	9.2	70	2	271		60	2	170	72	2	68	35			2	68	8.4	62	2	2355	66	2	2	1	0	-1	0	0	0
1594	1	20	40	16.0231	2	0	3	4.8	10.7	40	1				1	155	62	2	64	30			2	64	22	85	3	1970	50	1	2	1	1	2	10.2	1	0
1596	1	20	53	19.4674	2	0	3	2.4	9.3	70	2	254		68	2	160	66	2	66	32			2	66	17	76	2	2775	74	2	2	1	1	5	2.4	8	0
1597	1	22	58	23.5304	3	1	1	4.8	9.44	68	2	268		62	2	156	62	2	68	35			2	68	18.2	78	2	3100	80	3	2	1	1	-2	10.2	3	0
1598	2	21	60	20.7612	3	0	2	4.8	7.1	80	3		237	74	2	230	70	2			5	10	1	10	9	66	2	3244	62	2	2	1	0	7	0	4	0
1599	2	21	60	20.7612	3	0	2	4.8	7.1	80	3		237	74	2	230	70	2			5	10	1	10	9	66	2	3244	62	2	2	1	0	7	0	4	0
1600	1	19	51.5	19.3835	3	1	1	4.8	10.16	60	2	252		68	2	151	60	2	64	31			2	64	12.1	68	2	3634	100	4	1	1	0	5	0	0	0
1601	1	20	52	19.1001	3	0	2	4.8	8.57	76	2	207		90	4	195	90	4	85	50			3	85	26.1	100	4	2714	74	2	2	1	0	5	-2.4	8	0
1602	1	21	58	24.4561	3	0	2	4.8	8.7	76	2	232		76	2	190	85	3	72	38			2	72	13	70	2	3654	100	4	1	1	1	2	0	1	0
1603	1	20	75	28.578	2	1	3	2.4	9.6	66	2	262		64	2	151	60	2	68	35			2	68	13	70	2	2916	78	2	2	1	0	2	0	0	0
1604	1	21	49	19.6283	2	0	3	4.8	9.3	70	2	225		78	2	160	66	2	74	40			2	74	11.5	68	2	3208	85	3	1	1	0	5	10.2	0	0
1605	1	21	40	16.2278	2	0	3	2.4	9.8	64	2	241		72	2	168	70	2	90	53			4	90	8.5	62	2	2240	64	2	1	1	0	0	2.4	0	0
1606	1	22	58	23.2335	3	0	2	2.4	9.3	70	2	231		76	2	175	76	2	85	51			3	85	18	78	2	3842	100	4	2	3	2	5	0	11	0
1607	2	20	66	20.8307	2	0	3		7.1	80	3			85	3	260	85	3			3		1		15	76	2	4000	74	2	2	1	0	-3		2	0
1608	1	20	56	20.3223	2	1	3	2.4	7.62	90	4	225		78	2	210	100	4	90	52			4	90	8.5	62	2	3200	85	3	1	1	0	7	0	0	0
1610	1	19	54	18.2531	2	1	3	2.4	9	72	2	242		64	2	187	80	3	78	45			2	78	15	72	2	3125	80	3	2	1	0	7	0	9	0
1611	1	19	52	19.8141	2	0	3	2.4	9.53	66	2	243		60	2	160	66	2	68	34			2	68	8	62	2	2803	76	2	1	1	0	0	0	3	0
1612	2	20	66.5	21.7143	3	1	2	15	7.3	78	2		185	76	2	210	60	2			7	30	1	30	20.5	85	3	5100	100	4	2	2	4	7	-7.8	18	1
1613	1	19	48	17.1085	3	1	1	4.8	9.34	68	2	251		68	2	179	78	2	72	39			2	72	12.8	70	2	2270	64	2	2	1	0	2	0	0	0
1614	1	20	42	17.4818	3	0	2	10	9.2	70	2	216		85	3	205	95	4	90	52			4	90	29	100	4	3500	100	4	2	1	1	0	0	0	0
1615	1	19	52	19.8141	3	1	2	2.4	9.6	66	2	255		66	2	145	40	1	64	30			2	64	26	100	4	3325	90	4	1	1	2	7	0	0	0
1616	1	19	75	25.6489	3	0	2	7.2	9.6	66	2	258		66	2	155	62	2	60	26			2	60	14	72	2	2096	60	2	2	1	0	2	7.8	0	0
1617	1	19	43	17.2248	2	1	3	10	9.1	72	2	236		74	2	170	72	2	78	45			2	78	9	64	2	3081	80	3	2	1	2	-2	-7.6	7	0
1618	1	20	45	16.7311	3	0	2	4.8	9.62	66	2	249		70	2	174	74	2	66	32			2	66	10.8	66	2	3064	80	3	1	1	1	2	-2.4	6	0
1619	1	19	71	25.4581	3	0	2	7.2	10.3	60	2	246		70	2	175	76	2	70	36			2	70	13.2	70	2	3100	80	3	2	1	0	2	0	1	0
1621	1	20	46	18.662	2	0	3	4.8	8.4	78	2	235		74	2	173	74	2	85	50			3	85	14	72	2	2709	74	2	2	1	0	0	5.2	0	0
1622	1	19	49	18.4425	2	0	3	2.4	8.8	74	2	257		66	2	185	80	3	74	40			2	74	11	66	2	4270	100	4	1	1	0	-0.6	7.2	20	1
1623	1	20	65	27.0552	3	0	2	2.4	9.4	68	2	248		70	2	162	66	2	62	29			2	62	7.2	60	2	2780	74	2	1	5	1	2	0	18	1
1624	1	20	60	22.0386	2	0	3	4.8	9.2	70	2	235		74	2	172	74	2	80	46			3	80	8.3	62	2	3273	85	3	2	1	0	-2	0	0	0
1625	1	20	60	22.0386	2	1	3	4.8	9.1	72	2	214		85	3	168	70	2	74	41			2	74	19	80	3	2890	76	2	2	1	0	0	5.2	20	1
1626	1	20	46	19.91	2	0	3	2.4	9.54	66	2	246		70	2	162	66	2		11			1		19.7	80	3	2265	64	2	2	1	1	5	0	35	1
1627	1	20	44	16.9747	2	1	3	2.4	8	85	3	225		78	2	210	100	4	85	50			3	85	18.52	78	2	2974	78	2	2	1	0	5	0	0	0
1628	1	21	50	18.3655	2	1	3	10	8.47	78	2	208		90	4	190	85	3	74	40			2	74	26.5	100	4	3580	100	4	2	1	0	0	-5.2	0	0
1629	1	20	53	17.9151	2	0	3	4.8	9.1	72	2	234		76	2	170	72	2	62	28			2	62	18	78	2	2200	64	2	2	1	0	7	0	0	0
1630	1	23	56	20.5693	3	0	2	10	9.4	68	2	266		62	2	170	72	2	66	33			2	66	13	70	2	3615	100	4	2	1	0	-2	0	0	0
1631	1	20	51	21.2279	2	0	3	20	8.7	76	2	237		74	2	190	85	3	74	41			2	74	23	90	4	3040	80	3	1	1	1	-5	-10	0	0
1633	1	20	52	17.5771	3	1	2	4.8	9.9	64	2	298		30	1	150	50	1	68	35			2	68	15	72	2	2580	70	2	2	1	1	1.7	0	1	0
1635	1	21	44	17.6254	2	0	3	20	10.1	62	2	235		74	2	151	60	2	78	45			2	78	11	66	2	2361	66	2	2	1	0	2	0	0	0
1636	2	20	64	19.9744	2	1	3	15	6.7	100	4		238	72	2	215	62	2			1		1		17.4	78	2	4615	85	3	2	1	0	2	-5	0	0
1637	1	20	51	19.9219	2	0	3	2.4	8.47	78	2	256		66	2	175	76	2	50	25			1	50	29	100	4	2488	68	2	1	1	0	-1	0	2	0
1638	1	22	50	20.2848	2	1	3	2.4	9.2	70	2	264		64	2	160	66	2	70	36			2	70	12	68	2	3021	80	3	2	1	0	7	12.6	8	0
1639	1	22	48	18.9866	2	0	3	2.4	10.54	40	1	265		62	2	165	68	2	80	47			3	80	19	80	3	2357	66	2	2	1	0	0	2.4	2	0
1640	1	18	44	18.0802	2	0	3	4.8	8.9	74	2	238		74	2	180	78	2	66	33			2	66	24	95	4	2565	70	2	2	1	0	2	10.2	0	0
1641	1	20	50	21.0828	3	0	1	4.8	8.9	74	2	244		72	2	170	72	2	68	35			2	68	20	80	3	2900	78	2	2	1	0	2	2.4	0	0
1642	1	21	62	23.9188	2	0	3	2.4	9.67	66	2	242		72	2	160	66	2	78	45			2	78	14.9	72	2	2172	62	2	1	1	0	-3	0	1	0
1643	1	19	51	19.1953	3	1	2	4.8	9.18	70	2	246		70	2	148	50	1	64	31			2	64	17.7	78	2	2194	62	2	2	1	0	0	0	0	0
1644	1	19	72.4	27.5873	3	1	1	4.8	9.53	66	2	248		70	2	170	72	2	74	40			2	74	13.7	70	2	3840	100	4	2	1	2	7	10.2	2	0
1645	1	20	50	19.5312	3	1	2	4.8	8.21	80	3	257		66	2	200	90	4	80	48			3	80	19	80	3	2259	64	2	2	1	1	1	0	0	0
1646	2	20	60	17.9163	3	0	1	10	7.3	78	2		228	76	2	245	78	2			7	30	1	30	6.5	64	2	4103	76	2	1	1	6	-5	-7.6	25	1
1648	1	21	55	19.487	3	0	1	2.4	8.3	80	3	221		80	3	200	90	4	74	40			2	74	15	72	2	2350	66	2	1	1	2	5	0	9	0
1649	1	20	49	18.4425	2	0	3	7.2	8.3	80	3	184		80	3	180	78	2	76	42			2	76	16	74	2	2446	68	2	2	1	0	-2	-2.4	15	1
1650	1	20	70	29.903	2	0	3	2.4	9.9	64	2				1	140	30	1	66	33			2	66	12	68	2	2975	78	2	2	1	0	5	0	1	0
1651	1	21	56	21.875	3	0	1	7.2	8.15	80	3	248		70	2	155	62	2	72	38			2	72	7.5	62	2	3015	80	3	1	1	0	2	-4.8	2	0
1652	1	21	48	18.0662	2	0	3	4.8	8.6	76	2	242		72	2	178	78	2	72	38			2	72	18	78	2	3180	85	3	1	1	0	5	0	0	0
1653	1	22	60	22.8624	2	0	3	2.4	8.6	76	2	224		80	3	185	80	3	100	56			4	100	14	72	2	3370	95	4	2	1	0	0	0	9	0
1654	1	21	49	18.6709	2	1	3	15	8.8	74	2	235		74	2	180	78	2	70	36			2	70	20	80	3	3850	100	4	1	1	0	2	-12.6	0	0
1655	1	20	54	19.1327	2	0	3	15	9.2	70	2	266		62	2	165	68	2	64	31			2	64	20	80	3	2888	76	2	2	1	0	5	25	0	0
1656	1	21	51	20.4294	2	0	3	4.8	8.3	80	3	215		85	3	195	90	4	80	46			3	80	24	95	4	3495	100	4	1	1	0	-4	25.2	35	1
1657	1	20	50	22.2222	3	1	2	15	9.7	66	2	246		70	2	150	50	1	74	40			2	74	21	85	3	2610	72	2	1	1	3	2	-5	0	0
1658	1	19	45	17.5781	2	0	3	2.4	9.07	72	2	238		74	2	152	60	2	76	42			2	76	2	10	1	3255	85	3	1	1	1	2	0	7	0
1659	1	20	65	24.4646	3	0	2	4.8	9.6	66	2	242		72	2	150	50	1	70	36			2	70	15.5	74	2	2885	76	2	1	1	0	5	0	17	1
1661	1	20	54	22.4766	3	0	2	7.2	9.7	66	2	229		78	2	161	66	2	20	18			1	20	16	74	2	2945	78	2	1	1	0	0	-2.4	1	0
1662	1	19	53	20.4467	2	0	3	20	8.55	76	2	229		78	2	177	76	2	74	40			2	74	13.8	72	2	2140	62	2	2	1	0	2	-15	6	0
1663	1	19	42	16.8242	2	1	2	2.4	9.5	68	2	235		74	2	160	66	2	74	40			2	74	12.8	70	2	2505	70	2	1	1	4	0.5	27.6	2	0
1664	2	21	63	21.5451	2	1	3	4.8	7.5	76	2		234	74	2	220	66	2			2		1		12	70	2	2905	40	1	2	1	3	0	0	0	0
1665	2	21	63	21.5451	2	1	3	4.8	7.5	76	2		234	74	2	220	66	2			2		1		12	70	2	2905	40	1	2	1	3	0	0	0	0
1666	1	20	56	21.875	2	1	3	15	8.5	78	2	262		64	2	190	85	3	74	40			2	74	17	76	2	2445	68	2	2	1	1	7	-7.8	31	1
1667	1	19	49	18.6709	3	1	2	4.8	9.67	80	3	234		76	2	170	72	2	66	32			2	66	8	62	2	2865	76	2	2	1	0	7	0	4	0
1668	1	21	60	22.3081	3	0	1	10	8.4	78	2	223		80	3	175	76	2	85	51			3	85	17	76	2	3255	85	3	1	1	0	2	20	0	0
1669	1	19	52	20.3125	3	1	2	10	9.78	64	2	271		60	2	170	72	2	30	20			1	30	18.5	78	2	3277	85	3	2	1	3	1	-5.2	1	0
1670	1	22	48	19.2277	3	1	2	7.2	9.1	72	2	248		70	2	205	95	4	95	55			4	95	23	90	4	3688	100	4	2	1	0	2	-2.4	13	0
1671	1	22	60	24.0346	2	1	3	7.2	10.2	60	2	243		72	2	154	62	2	30	20			1	30	18.2	78	2	2947	78	2	2	1	0	2	-2.4	13	0
1672	1	18	54	19.8347	2	0	3	15	8.7	76	2	236		74	2	192	85	3	70	37			2	70	13	70	2	2945	78	2	2	1	2	5	5	0	0
1673	2	18	57	19.4932	3	0	1	15		100	4		195	100	4		95	4			25	106	4	106	16	76	2	4500	80	3	2	2	3	5	-5	1	0
1674	1	21	56	22.719	2	0	3	4.8	9	72	2	243		60	2	165	68	2	74	40			2	74	17	76	2	3165	85	3	2	1	0	5	0	5	0
1675	1	19	41	17.0656	3	0	2	4.8	10	62	2	271		60	2	165	68	2	68	35			2	68	26.5	100	4	3109	80	3	2	1	0	5	0	0	0
1676	1	21	58	25.1039	3	1	2	4.8	9.7	66	2	249		70	2	160	66	2	66	33			2	66	13	70	2	3300	90	4	1	1	0	2	0	0	0
1677	1	20	50	22.2222	2	0	3	30	10	62	2	257		66	2	160	66	2	68	34			2	68	22	85	3	3310	90	4	2	1	0	2	0	1	0
1678	1	20	50	19.5312	2	0	3	2.4	8.6	76	2	221		80	3	180	78	2	90	52			4	90	16.5	76	2	3216	85	3	1	1	0	7	7.6	30	1
1679	1	20	44	18.433	2	1	3	36	9.9	64	2	243		72	2	150	50	1	64	31			2	64	10.3	66	2	2005	60	2	2	1	0	0	-26	8	0
1680	1	19	52	20.83	2	0	3	4.8	10.97	20	1	237		74	2				62	29			2	62	13.1	70	2	3915	100	4	2	1	0	2	0	4	0
1681	1	19	48	18.75	3	0	2	4.8	9.7	66	2	255		66	2	180	78	2	68	35			2	68	19	80	3	3201	85	3	2	1	0	-1	0	0	0
1682	1	20	54	21.0937	2	1	3	2.4	8.9	74	2	243		72	2	176	76	2	72	39			2	72	26	100	4	3020	80	3	1	1	0	5	0	4	0
1683	2	20	65	20.0617	3	1	1	2.4	7.1	80	3		242	64	2	257	85	3			3		1		15	76	2	5650	100	4	1	1	0	5	0	0	0
1684	2	19	59	19.2653	2	1	3	2.4	7.58	74	2		275	50	1	250	80	3			1		1		12	70	2	4085	76	2	2	1	0	2	0	12	0
1685	1	20	55	20.7008	3	0	2	4.8	9.4	68	2	251		68	2	160	66	2	60	27			2	60	13	70	2	2805	76	2	2	1	1	7	0	1	0
1686	1	19	50	19.052	3	0	1	7.2	8.5	78	2	237		74	2	160	66	2	72	39			2	72	16.7	76	2	3085	80	3	2	2	3	0	0	5	0
1687	1	21	48	18.2899	3	1	2	10	9.28	70	2	237		74	2	185	80	3	78	45			2	78	13.2	70	2	2398	66	2	2	1	0	2	-7.6	2	0
1688	1	19	51	18.9619	2	0	3	5	9.9	64	2	228		78	2	160	66	2	66	32			2	66	17	76	2	2361	66	2	1	1	0	2	15	10	0
1689	1	21	55	19.487	2	1	3	4.8	9.4	68	2	212		85	3	193	85	3	70	37			2	70	13	70	2	4140	100	4	1	1	0	2	-2.4	2	0
1690	2	20	65	20.984	3	0	2	2.4	7.5	76	2		187	102	4	242	76	2			15	80	3	80	8.5	66	2	3700	70	2	1	1	0	2	0	0	0
1691	1	19	54	18.9069	2	0	3	48	9.5	68	2	219		80	3	140	30	1	70	37			2	70	12	68	2	3035	80	3	1	1	0	2	0	0	0
1693	1	20	59	21.6713	3	1	1	15	9.1	72	2	229		78	2	180	78	2	74	40			2	74	18	78	2	3460	100	4	2	1	0	2	-10	2	0
1694	1	23	65	24.4646	2	0	3	15	9.14	70	2	251		68	2	160	66	2	74	40			2	74	15	72	2	3630	100	4	1	1	0	2	-10.2	0	0
1695	1	20	55	22.8928	2	0	3	7.2	9.8	64	2	281		50	1	158	64	2	70	36			2	70	19.6	80	3	3015	80	3	1	1	1	2	0	0	0
1696	1	20	43	17.898	2	1	3	30	9.17	70	2				2	165	68	2	64	30			2	64	18	78	2	1802	10	1	1	1	1	-3	-22.8	10	0
1697	1	21	55	20.7008	3	0	2	7.2	9.67	66	2	222		80	3	180	78	2	85	50			3	85	27	100	4	3015	80	3	2	1	0	7	0	0	0
1698	1	21	48	18.75	2	0	3	4.8	8	85	3	232		76	2	200	90	4	72	38			2	72	19	80	3	2465	68	2	2	1	0	7	0	1	0
1699	1	21	40	16.0231	2	0	3	5	9.11	70	2	228		78	2	175	76	2	90	53			4	90	17.5	76	2	2935	78	2	2	1	0	1	-2.6	0	0
1700	1	21	48	20.7756	2	1	3	4.8	8.3	80	3	242		72	2	187	80	3	74	41			2	74	22	85	3	2515	70	2	2	1	1	1	0	0	0
1701	1	22	70	27.3437	3	0	2	2.4	10.3	60	2	243		72	2	152	60	2	60	26			2	60	20.5	80	3	3425	100	4	2	1	2	7	0	2	0
1702	1	20	49	19.1406	2	0	3	10	10.1	62	2	251		68	2	157	64	2	76	42			2	76	17	76	2	3485	100	4	2	1	0	-1	0	10	0
1703	2	21	72.5	21.6489	2	1	3	30	7.4	76	2		208	85	3	235	72	2			7	30	1	30	9.1	66	2	3800	70	2	2	1	0	7	-27.6	19	1
1704	2	20	79	25.7959	3	1	1	2.4	6.7	100	4		239	72	2	250	80	3			6	20	1	20	20	85	3	5000	95	4	2	1	1	-4	0	3	0
1705	1	20	52	16.9796	3	1	1	2.4	8.7	76	2	236		74	2	175	76	2	66	32			2	66	19.7	80	3	2909	78	2	2	1	1	-14.5	0	3	0
1706	1	21	46	18.4265	3	0	1	40	8.68	76	2	222		80	3	180	78	2	78	44			2	78	15.5	74	2	3310	90	4	2	1	4	-3	-10	0	0
1707	1	19	57	20.9366	2	1	3	36	9.4	68	2	249		70	2	152	60	2	64	30			2	64	13	70	2	2600	72	2	1	1	0	7	-31.2	5	0
1708	1	20	46	17.5278	3	1	1	4.8	8.3	80	3	232		76	2	180	78	2	85	49			3	85	13	70	2	3760	100	4	2	1	0	2	0	0	0
1709	1	19	44	18.3143	2	0	3	7.2			1	264		64	2	145	40	1	68	35			2	68	21.3	85	3	2749	74	2	2	1	0	0	0	4	0
1710	1	19	47	19.563	2	1	3	30	9.14	70	2	228		78	2	170	72	2	74	40			2	74	12.6	70	2	2570	70	2	2	1	0	-5	-10	1	0
1711	1	20	47	19.563	2	0	3	15	9.79	64	2	264		64	2	160	66	2	78	45			2	78	20	80	3	2136	62	2	2	1	0	0	-10.2	3	0
1712	1	19	46	19.91	3	1	1	7.2	8	85	3	215		85	3	185	80	3	74	41			2	74	20	80	3	2805	76	2	1	1	0	5	-2.4	2	0
1713	1	20	42	16.0037	3	0	2	4.8	9.62	66	2	258		66	2	160	66	2	64	30			2	64	21	85	3	2608	72	2	2	1	0	0.5	-2.4	2	0
1714	1	19	54	19.8347	2	1	3	7.2	8.9	74	2	224		80	3	173	74	2	64	30			2	64	19	80	3	3280	85	3	2	1	0	2	2.8	2	0
1715	2	21	79	25.7959		1		10	7.5	76	2		256	66	2	235	72	2					1		1.2	30	1	3930	72	2	1	3	1	5	10	2	0
1716	1	18	50	17.9282	2	0	3	2.4	9.3	70	2	235		74	2	185	80	3		11			1		15	72	2	3220	85	3	1	1	0	-4	0	5	0
1717	1	19	54	19.3625	2	1	3	30	8.4	78	2	243		72	2	190	85	3	74	40			2	74	3	20	1	3000	80	3	2	1	0	-1	-25.2	0	0
1719	1	22	75	30.4272	2	0	3	7.2	9.5	68	2	308		20	1	160	66	2	60	27			2	60	10	66	2	2816	76	2	2	1	0	0	0	0	0
1720	1	20	55	19.487	2	1	3	30	9.8	64	2				2	175	76	2	74	40			2	74	15	72	2	3770	100	4	2	1	0	0	-15	6	0
1721	1	21	48	18.75	3	1	1	2.4	9.8	64	2	256		66	2	172	74	2	66	32			2	66	22	85	3	3260	85	3	1	1	0	2	0	0	0
1722	1	22	74	25.6055	3	1	2	7.2	9.1	72	2	224		80	3	170	72	2	78	45			2	78	11	66	2	3211	85	3	2	1	2	5	0	6	0
1723	1	22	48	19.2277	3	0	1	15	8.7	76	2	210		90	4	195	90	4	90	53			4	90	19	80	3	2780	74	2	1	1	0	7	0	6	0
1724	1	19	53	18.3391	2	1	3	2.4	9.8	64	2	244		72	2	150	50	1	60	26			2	60	17	76	2	2800	76	2	1	1	0	5	2.4	27	1
1725	1	19	63	24.3046	2	0	3	4.8	8.98	72	2	251		68	2	180	78	2	68	34			2	68	20.3	80	3	2510	70	2	2	1	0	1	10.2	0	0
1726	1	21	46	18.902	3	1	2	2.4	9.3	70	2	263		64	2	174	74	2	74	40			2	74	19	80	3	2895	76	2	2	1	0	2	0	3	0
1727	2	21	48	16.609	2	1	3	7.2	7.9	72	2		236	74	2	238	74	2			8	40	1	40	10	68	2	2777	30	1	2	1	1	2	0	30	1
1728	2	21	48	16.609	2	1	3	7.2	7.9	72	2		236	74	2	238	74	2			8	40	1	40	10	68	2	2777	30	1	2	1	1	2	0	30	1
1729	1	20	70	23.1206	3	1	1	10	8.57	76	2	268		62	2	180	78	2	103				4	103	19.5	80	3	5058	100	4	2	1	0	2	0	6	0
1730	1	20	53	21.2306	3	0	2	2.4	8.4	78	2	223		80	3	200	90	4	101	59			4	101	22	85	3	2920	78	2	2	1	0	2	0	0	0
1731	1	20	50	20.8117	3	0	1	7.2	9.02	72	2	241		68	2	150	50	1	72	38			2	72	23	90	4	2935	78	2	2	1	0	-2	0	0	0
1733	2	25	57	19.7232	3	0	2	15	6.7	95	4		236	74	2	235	72	2			20	101	4	101	21	85	3	4500	80	3	2	1	1	1	-10.2	0	0
1735	1	21	65	27.0552	2	1	3	2.4	10.54	40	1	263		64	2	165	68	2	64	30			2	64	26	100	4	3150	85	3	2	1	0	2	0	14	1
1736	1	21	42		2	0	3	15	8.4	78	2	219		80	3	185	80	3	80	46			3	80	16	74	2	2445	68	2	2	1	0	5	-12.6	7	0
1737	2	22	70	22.0932	2	0	3	2.4	7	85	3		216	80	3	252	80	3			14	76	2	76	7.1	64	2	4941	95	4	2	2	2	0	12.6	3	0
1738	1	20	58	21.83	3	0	2	2.4																						1	2	1	1	5	2.4	41	1
1740	1	21	42.5	17.6899	3	1	2	4.8	9.7	66	2	241		68	2	145	40	1	60	27			2	60	15	72	2	2449	68	2	1	1	0	2	0	16	1
1741	1	20	56	21.0772	2	0	3	4.8	8.6	76	2	234		76	2	195	90	4	76	42			2	76	14	72	2	3060	80	3	2	1	0	5	-2.4	6	0
1742	1	21	48	18.0662	2	1	3	2.4	8.1	80	3	206		90	4	195	90	4	74	40			2	74	15.5	74	2	3000	80	3	1	1	3	2	2.4	0	0
1743	1	18	54	21.0937	2	0	3	10	8.7	76	2	236		74	2	184	80	3	66	33			2	66	23.1	90	4	2910	78	2	1	1	0	5	0	2	0
1744	1	19	49	17.782		0		2.4	9.9	64	2	251		68	2	160	66	2	70	37			2	70	13	70	2	3300	90	4	1	1	1	0	0	6	0
1745	1	19	42	16.4062	3	0	2	4.8	9.1	72	2	253		68	2	138	30	1	68	34			2	68	12.5	70	2	2143	62	2	1	1	0	0	-2.4	6	0
1746	1	19	49	20.1348	3	0	1	30	9.1	72	2	212		85	3	195	90	4	80	48			3	80	23	90	4	3225	85	3	2	1	1	5		0	0
1747	1	19	54	22.1893	2	0	3	20	8.9	74	2	185		76	2	175	76	2	68	34			2	68	21.5	85	3	3445	100	4	1	1	1	7	-10	27	1
1748	1	19	68	26.5625	2	0	3	40	9.35	68	2	256		66	2	160	66	2	64	30			2	64	24.1	95	4	3250	85	3	2	1	0	2	-25	0	0
1749	1	21	50	19.5312	2	1	3	2.4	8.3	80	3	215		85	3	180	78	2	90	52			4	90	24	95	4	3770	100	4	1	1	0	7	0	20	1
1750	1	19	46	19.1467	2	1	3	2.4	8.05	80	3	225		78	2	190	85	3	85	50			3	85	19.5	80	3	3000	80	3	2	1	0	0	0	13	0
1751	1	21	53	19.9481	3	1	1	10	8.9	74	2	277		50	1	210	100	4	68	35			2	68	25	95	4	3605	100	4	2	1	2	2	0	0	0
1752	1	20	51	19.433	2	0	3	2.4	9.8	64	2	271		60	2	180	78	2	72	38			2	72	13	70	2	2842	76	2	2	1	0	5	12.6	20	1
1753	1	20	44	18.3143	1	1	1	4.8	9.4	68	2	227		78	2	171	72	2	80	46			3	80	16	74	2	3220	85	3	2	1	0	2	10.2	0	0
1754	2	20	66	22.8374	2	1	3	15	7.6	74	2		257	66	2	203	50	1			4		1		12	70	2	4640	85	3	2	1	0	7	-10.2	1	0
1756	1	20	57	20.9366	2	0	3	2.4	8.9	74	2	219		80	3	169	72	2	78	44			2	78	15	72	2	3515	100	4	2	1	0	7	7.6	0	0
1757	1	23	42	16.0037	2	0	3	10	8.9	74	2	213		85	3	190	85	3	74	41			2	74	20	80	3	3145	80	3	1	1	0	5	0	16	1
1758	1	21	60	21.2585	3	0	1	7.2	9.2	70	2	231		76	2	180	78	2	90	52			4	90	15	72	2	4200	100	4	2	1	0	5	32.8	0	0
1759	1	22	54	21.9076	2	1	3	4.8	9.3	70	2	221		80	3	175	76	2	68	35			2	68	20	80	3	2870	76	2	1	1	0	7	0	22	1
1760	2	23	68	22.46	2	1	3	25	6.8	95	4		209	85	3	255	80	3			14	76	2	76	15	76	2	4610	85	3	2	1	3	7	-17.8	0	0
1761	1	20	45	18.026	2	0	3	2.4	9.9	64	2	241		72	2	157	64	2	66	32			2	66	22.5	90	4	2505	70	2	1	1	2	0	0	15	1
1762	1	19	46	17.9687	2	0	3	2.4	9.1	72	2	225		78	2	170	72	2	66	33			2	66	21	85	3	3200	85	3	2	1	2	2	0	6	0
1763	1	20	47	17.2635		1		4.8	8.18	80	3	231		76	2	185	80	3	72	38			2	72	13	70	2	2725	74	2	1	1	1	2	5.2	0	0
1764	1	21	48	20.5049	2	0	3	4.8	8.6	76	2	246		70	2	170	72	2	74	40			2	74	18	78	2	2543	70	2	1	1	0	5	0	0	0
1765	1	20	50	18.8189	3	1	1	2.4	9.13	70	2	226		78	2	180	78	2	90	52			4	90	17.5	76	2	2679	72	2	2	1	0	2	0	0	0
1766	2	19	55	18.5911	2	0	2	30	7.4	76	2		222	80	3	230	70	2			6	20	1	20	14	74	2	4330	80	3	2	1	1	0	0	3	0
1767	1	20	62	23.9188	3	0	1	15	10.4	50	1	252		68	2	160	66	2	64	30			2	64	10.8	66	2	3204	85	3	1	1	3	0	-5	0	0
1769	1	21	53	18.3391	3	0	1	2.4	9	72	2	223		80	3	180	78	2	74	40			2	74	26	100	4	2810	76	2	1	1	0	-3	0	0	0
1770	2	19	69	20.1607	2	0	3	40	7.5	76	2		242	72	2	230	70	2			2		1		15.5	76	2	5120	100	4	2	1	0	2	-37.6	5	0
1771	1	19	43	16.7969	3	0	2	30	9.45	68	2	246		70	2	165	68	2	78	45			2	78	19	80	3	2235	64	2	2	1	0	2	-10	3	0
1772	1	22	52	19.5717	2	0	3	4.8	8.8	74	2	233		76	2	170	72	2	66	32			2	66	25.5	95	4	2740	74	2	1	1	0	0	0	0	0
1773	1	22	56	19.8413	2	0	2	20	9.2	70	2	258		66	2	160	66	2	70	37			2	70	15	72	2	2675	72	2	1	1	0	7	-15.2	0	0
1774	1	20	54	21.0937	3	1	2	10	9	72	2	243		60	2	200	90	4	70	36			2	70	12	68	2	3000	80	3	1	1	0	5	-7.6	3	0
1775	1	20	46	19.1467	2	1	3	2.4	9.8	64	2	237		74	2	160	66	2	62	29			2	62	16	74	2	2600	72	2	2	1	0	2	0	0	0
1776	1	19	49	18.9036	2	0	3	15	8.6	76	2	183		90	4	183	80	3	76	43			2	76	18	78	2	3025	80	3	2	1	0	5	0	8	0
1778	1	20	53	20.1951	2	0	3	4.8	9.65	66	2	295		30	1	165	68	2	64	30			2	64	9	64	2	2871	76	2	2	1	0	2	0	0	0
1779	1	21	45	18.9745	3	1	1	30	8.2	80	3	207		90	4	198	90	4	78	45			2	78	10	66	2	2580	70	2	1	1	1	7	-27.6	1	0
1780	1	21	48	19.7239	3	1	1	7.2	8.68	76	2	223		80	3	190	85	3	80	47			3	80	28	100	4	3830	100	4	2	1	0	2	0	18	1
1781	1	20	42	15.8079	3	0	1	4.8	8.9	74	2	248		70	2	195	90	4	100	56			4	100	15	72	2	3130	80	3	2	1	0	0	0	0	0
1782	1	20	47	17.6898	3	1	1	4.8	9.8	64	2	267		62	2	190	85	3	78	45			2	78	21	85	3	2529	70	2	2	1	0	5	0	0	0
1783	1	21	57	20.1956	2	0	3	4.8	8.6	76	2	223		80	3	190	85	3	62	29			2	62	21	85	3	3315	90	4	2	1	0	5	2.4	10	0
1784	1	23	59	22.2063	2	1	3	4.8	8.2	80	3	224		80	3	195	90	4	80	46			3	80	25	95	4	3740	100	4	2	1	0	2	10.2	0	0
1785	1	20	53	19.4674	3	1	2	4.8	8.6	76	2	234		76	2	168	70	2	101	58			4	101	19	80	3	3352	95	4	1	1	2	0	35.2	0	0
1786	1	23	58	22.6562	2	0	3	2.4	7.87	85	3	224		80	3	190	85	3	70	37			2	70	9	64	2	3255	85	3	2	1	0	5	0	16	1
1787	1	22	40	15.625	2	0	3	2.4	8.2	80	3	199		95	4	195	90	4	72	39			2	72	18	78	2	2810	76	2	2	1	0	2	0	25	1
1788	1	20	53	18.7783	3	1	2	4.8	8.7	76	2	184		80	3	174	74	2	95	55			4	95	13	70	2	3070	80	3	2	1	0	2	10.2	9	0
1789	1	21	53	21.7784	2	0	3	2.4	8.9	74	2	241		72	2	165	68	2	60	26			2	60	22.5	90	4	3410	100	4	2	1	0	5	0	1	0
1790	1	19	90	31.1419	2	0	3	15	9.5	68	2				1	152	60	2		7			1		7.5	62	2	4340	100	4	1	1	0	5	-10.2	3	0
1791	1	21	65	24.1672	2	0	3	4.8	10	62	2	255		66	2	165	68	2	74	40			2	74	20	80	3	3409	100	4	1	1	1	2	0	0	0
1792	1	20	46	18.902	2	0	3	4.8	9.8	64	2	241		72	2	150	50	1	85	51			3	85	29	100	4	3240	85	3	2	1	0	5	0	0	0
1793	1	20	47	19.313	2	0	3	4.8	8.4	78	2	269		62	2	160	66	2	60	26			2	60	10	66	2	2594	70	2	2	1	0	5	0	0	0
1794	1	20	45	16.5289	2	0	3	2.4	9.4	68	2	274		60	2	166	70	2		11			1		7	60	2	3330	90	4	2	1	0	-5	0	19	1
1795	2	19	52	16.9796	3	0	1	10	7.3	78	2		239	72	2	245	78	2			3		1		21.5	90	4	3790	70	2	2	1	3	2	0	25	1
1796	2	19	80	27.6817	2	1	2	5	8.6	64	2		277	50	1	226	68	2			2		1		15	76	2	6235	100	4	2	1	0	5	0	2	0
1797	1	21	42.5	17.0245	3	1	2	10	10	62	2	295		30	1	150	50	1	85	50			3	85	10	66	2	2336	66	2	2	1	0	-1.5	-7.6	0	0
1798	2	20	87	26.8519	3	1	2	10	7.8	72	2		302	40	1	210	60	2					1		7.5	64	2	5005	95	4	1	1	0	2	0	5	0
1799	2	20	60	18.5185	2	0	3	2.4	7.8	72	2		243	70	2	237	74	2			3		1		13	72	2	3450	64	2	1	3	6	-5	0	3	0
1800	1	20	65	22.2291	2	0	3	2.4	9.25	70	2	251		68	2	165	68	2	68	34			2	68	23	90	4	4105	100	4	2	1	0	5	0	2	0
1801	1	21	50	20.8117	3	0	2	30	8.3	80	3	233		76	2	196	90	4	85	50			3	85	26	100	4	4566	100	4	1	1	1	7	-27.6	5	0
1802	1	21	47	18.3594	3	0	2	4.8	9.1	72	2	212		85	3	190	85	3	74	40			2	74	19	80	3	2500	70	2	2	1	0	5	0	2	0
1803	1	21	50	18.3655	2	0	3	20	8.8	74	2	221		80	3	160	66	2	66	33			2	66	22.5	90	4	3510	100	4	1	1	0	5	0	0	0
1805	2	22	60	19.3698	2	0	3	2.4	7	85	3		260	64	2		95	4			3		1		14	74	2	4645	85	3	1	1	0	-5	0	0	0
1806	1	20	55	20.4491	2	1	3	4.8	9	72	2	218		80	3	175	76	2	66	33			2	66	11.5	68	2	4137	100	4	2	1	0	2	-2.4	0	0
1807	1	21	59	21.6713	2	0	3	7.2	8.55	76	2	222		80	3	210	100	4	80	46			3	80	12	68	2	3577	100	4	2	1	2	1	0	7	0
1809	1	21	44	17.4044	3	0	2	30	9.2	70	2	228		78	2	186	80	3	70	36			2	70	16	74	2	2541	70	2	1	1	5	2	-27.6	9	0
1810	2	18	62	19.1358	3	0	2	15	7.37	76	2		253	66	2	245	78	2			10	64	2	64	9.5	68	2	3980	74	2	1	1	1	2	15	1	0
1811	1	21	57	21.7193	3	0	2	5	10.1	62	2	286		40	1	155	62	2	66	32			2	66	22	85	3	2626	72	2	2	1	0	1	0	10	0
1812	1	20	44	16.7657	3	0	1	4.8	10.5	50	1	243		60	2	164	68	2	80	47			3	80	10	66	2	2155	62	2	1	1	0	1	15.2	0	0
1813	1	21	55	22.4561	3	1	2	4.8	9.5	68	2	253		68	2	165	68	2	68	34			2	68	11	66	2	2830	76	2	1	1	0	2	0	0	0
1814	1	21	60	21.2585	2	1	3	15	8.5	78	2	241		72	2	170	72	2	74	41			2	74	13	70	2	2505	70	2	1	1	2	4	33	2	0
1815	2	21	50	17.7154	2	1	3	20		100	4		238	72	2	215	62	2			10	64	2	64	8	66	2	4705	85	3	2	1	0	-2	0	0	0
1816	2	21	65	23.03	2	1	3	20	7.78	72	2		241	72	2		95	4			18	95	4	95	18	80	3	4495	80	3	2	1	0	-17	0	0	0
1817	1	20	51	18.2868	3	0	1	4.8	8.65	76	2	214		85	3	180	78	2	74	40			2	74	13.6	70	2	3145	80	3	2	1	0	5	-2.4	0	0
1818	1	20	50	19.5312	3	0	2	4.8	9.7	66	2	233		76	2	158	64	2	70	37			2	70	14	72	2	2877	76	2	2	1	0	5	0	0	0
1820	1	19	50	17.7154	3	0	2	4.8	9.03	72	2	258		66	2	175	76	2	80	46			3	80	28.6	100	4	2977	78	2	2	1	0	15	25.2	0	0
1822	1	18	51	18.9619	2	0	3	15	9.8	64	2	235		74	2	153	60	2	74	40			2	74	8	62	2	2940	78	2	1	1	0	-1	-5	15	1
1823	1	21	49	19.6283	2	0	3	20	9.51	66	2				2	160	66	2	74	40			2	74	21	85	3	3445	100	4	2	1	0	0	10	0	0
1824	1	22	52	18.6453		0		2.4	8	85	3	183		90	4	190	85	3	66	32			2	66	9	64	2	3421	100	4	2	1	0	2	0	5	0
1825	1	21	57	20.9366	3	0	2	40	9.3	70	2	207		90	4	170	72	2	90	52			4	90	28	100	4	3850	100	4	2	1	0	5	-35.2	1	0
1826	1	19	47	17.6898	2	0	3	15	8.3	80	3	231		76	2	168	70	2	72	39			2	72	17.2	76	2	3945	100	4	2	1	2	-1	0	1	0
1827	2	19	56	17.6745	3	0	1	15	7.3	78	2		213	85	3	240	76	2			3		1		14	74	2	4970	95	4	2	1	0	2	33	10	0
1828	1	20	48		3	0	1	2.4	8.1	80	3	219		80	3	198	90	4	80	48			3	80	13	70	2	3420	100	4	1	1	1	2	0	4	0
1829	1	20	55	21.7555	2	1	3	4.8	8.7	76	2	263		64	2	170	72	2	72	39			2	72	11	66	2	2055	60	2	2	1	0	2	0	0	0
1830	2	20	65	22.4913	2	0	3	20	6.8	95	4		205	90	4	220	66	2			10	64	2	64	18.4	80	3	4970	95	4	2	2	3	5	0	0	0
1831	2	20	56	18.9292	2	1	3	9.6	7.6	74	2		258	64	2	210	60	2			4		1		8	66	2	4360	80	3	1	1	0	5	-7.2	3	0
1832	1	20	44	18.5529	3	1	1	4.8	9.9	64	2	233		76	2	163	68	2	76	42			2	76	13	70	2	2880	76	2	2	1	0	0	-2.4	8	0
1833	1	22	49	17.9982	3	1	1	2.4	8.6	76	2	243		60	2	210	100	4	64	30			2	64	18	78	2	3875	100	4	2	1	1	-2	0	3	0
1834	1	20	60	20.2812	3	1	1	4.8	8.4	78	2	248		70	2	195	90	4	72	38			2	72	15	72	2	3860	100	4	1	1	3	0	2.4	1	0
1835	2	20	54	18.4672	2	0	3	4.8	7.3	78	2		231	76	2	240	76	2			7	30	1	30	20	85	3	4030	74	2	2	1	0	-1	10.2	0	0
1836	1	19	46	17.5278	2	1	3	2.4	8.7	76	2	226		78	2	190	85	3	85	50			3	85			1	2920	78	2	2	1	0	0	0	14	1
1837	1	20	65	21.9713	3	1	1	4.8	9.4	68	2	252		68	2	160	66	2	68	34			2	68	8	62	2	3455	100	4	2	1	0	2	0	9	0
1838	1	20	54	19.5965	3	1	2	4.8	8.4	78	2	213		85	3	173	74	2	90	52			4	90	14.5	72	2	3480	100	4	1	1	0	5	0	2	0
1839	2	22	51	17.6471	2	0	3	4.8		100	4		241	72	2	260	85	3			13	72	2	72	22	90	4	4135	76	2	1	1	1	-1	0	0	0
1840	1	22	52	19.5717	3	1	2	15	9	72	2	235		74	2	170	72	2	64	30			2	64	20	80	3	3720	100	4	1	1	3	2	0	23	1
1841	1	20	47	17.6898	2	1	3	15	9.5	68	2	245		70	2	175	76	2	95	54			4	95	13	70	2	3180	85	3	2	1	0	2	-12.6	5	0
1842	1	19	50	19.5312	2	0	3	4.8	9.81	64	2	242		64	2	155	62	2	66	32			2	66	6.6	60	2	2970	78	2	2	1	0	-2	-2.4	0	0
1843	1	21	46	21.58	2	0	3	2.4	9.7	66	2	229		78	2	170	72	2	50	25			1	50	12	68	2	2327	66	2	2	1	0	-1	0	1	0
1844	1	19	42	17.9418	3	0	2	15	9	72	2	232		76	2	160	66	2	76	42			2	76	23	90	4	2800	76	2	2	1	1	7	-10.2	15	1
1845	1	19	42	17.9418	3	0	2	2.4	9.3	70	2	236		74	2	185	80	3	85	51			3	85	13	70	2	3025	80	3	2	1	0	7	0	3	0
1846	1	22	53	20.1951	2	1	3	2.4	8	85	3	246		70	2	180	78	2	70	37			2	70	12.5	70	2	3055	80	3	2	1	0	1	0	9	0
1847	1	20	44	16.9747	2	1	3	4.8	9.9	64	2	242		72	2	185	80	3	80	46			3	80	18.5	78	2	3310	90	4	2	1	0	1	0	3	0
1848	1	20	48	18.5178	1	1	2	4.8	10.3	60	2	261		64	2	155	62	2	10	17			1	10	13.9	72	2	2537	70	2	2	1	0	-3	0	3	0
1849	2	22	68	22.46	2	0	3	15	6.65	100	4		217	80	3	230	70	2			18	95	4	95	21	85	3	4525	80	3	2	1	7	5	-10.2	0	0
1850	1	19	60	21.0077	2	0	3	9.6	10	62	2	239		74	2	165	68	2	72	39			2	72	15	72	2	2875	76	2	1	1	0	7	30.4	11	0
1851	1	22	53	19.4674		1		4.8	9.26	70	2	227		78	2	170	72	2	70	36			2	70	17.9	78	2	2533	70	2	1	1	0	2	0	0	0
1852	1	22	62	21.4533	3	1	3	7.2	9	72	2	240		72	2	170	72	2	78	45			2	78	24	95	4	3670	100	4	2	1	0	-2	-2.4	1	0
1853	2	20	70	21.3669	2	0	3	10	7.5	76	2		229	76	2	215	62	2			16	85	3	85	15	76	2	4357	80	3	1	1	2	5	0	2	0
1854	1	21	50	19.052	3	0	1	2.4	9.8	64	2	245		70	2	155	62	2	64	30			2	64	17	76	2	2940	78	2	2	1	1	7	0	1	0
1855	2	20	60	18.5185	2	0	3	2.4	7.8	72	2		243	70	2	237	74	2			3		1		13	72	2	3450	64	2	1	1	0	-5	0	0	0
1856	1	20	55	19.9594	3	0	1	2.4	8.2	80	3				4	180	78	2	74	40			2	74	17	76	2	3480	100	4	1	1	0	-2	0	4	0
1857	2	21	65	19.4094	2	0	3	10	8	70	2		242	72	2	250	80	3			5	10	1	10	8	66	2	5150	100	4	1	1	0	2	0	0	0
1858	2	20	60	19.5918	3	1	1	15	6.9	90	4		223	78	2	250	80	3			5	10	1	10	6.8	64	2	3502	66	2	2	1	4	0	0	11	0
1859	1	21	50	19.5312	3	1	2	10	9.53	66	2	249		70	2	160	66	2	76	43			2	76	22	85	3	2721	74	2	2	1	0	2	-5.2	24	1
1860	1	21	62	25.8065	1	1	3	36	9.9	64	2	243		60	2	170	72	2	50	25			1	50	22	85	3	3636	100	4	2	1	1	5	-31	2	0
1861	1	22	53	19.9481	2	1	3	2.4	9.2	70	2	247		70	2	185	80	3	68	35			2	68	15	72	2	3740	100	4	1	1	0	-8	0	0	0
1862	2	20	75	22.3954	3	1	1	7.2	7.1	80	3		253	66	2	233	72	2					1		12.3	72	2	4732	85	3	2	1	0	2	-2.4	9	0
1863	1	21	50	19.2894	2	0	3	4.8	9	72	2	234		76	2	170	72	2	80	46			3	80	22	85	3	3129	80	3	2	1	1	5	10.2	8	0
1864	1	20	52	20.3125	3	0	1	4.8	10.33	50	1	233		76	2	155	62	2	72	38			2	72	12	68	2	2544	70	2	1	1	0	5	0	3	0
1865	2	20	60	17.9163	3	0	2	2.4	7.1	80	3		227	78	2	240	76	2					1		5.5	62	2	4230	78	2	2	1	0	2	4.8	15	1
1866	2	20	68	23.255	2	0	3	30	7.2	78	2		231	76	2	245	78	2			5	10	1	10	15	76	2	4800	90	4	2	1	0	-3	0	1	0
1867	1	20	52	20.83	2	0	3	7.2	9	72	2	251		68	2	185	80	3	66	32			2	66	13.5	70	2	2940	78	2	1	1	0	7	0	24	1
1868	1	20	55	21.4844	3	0	1	4.8	8.8	74	2	185		76	2	170	72	2	64	31			2	64	11	66	2	3456	100	4	2	1	0	5	10.2	0	0
1870	2	19	74	24.1633	2	0	3	2.4	7.2	78	2		247	70	2	220	66	2					1		8	66	2	4930	95	4	2	1	0	2	0	2	0
1871	1	22	58	22.6562	2	0	3	4.8	8.7	76	2	244		72	2	205	95	4	76	42			2	76	15	72	2	3595	100	4	1	1	0	7	0	20	1
1872	1	21	59	22.2063	3	0	2	4.8	9.2	70	2	259		66	2	175	76	2	68	35			2	68	17	76	2	3540	100	4	2	1	0	2	-2.4	0	0
1874	1	22	52	20.3125	2	1	3	2.4	8.6	76	2	183		90	4	190	85	3	76	42			2	76	17	76	2	3190	85	3	2	1	0	0	0	2	0
1875	1	20	45	17.7999	2	0	3	4.8	8.8	74	2	184		80	3	180	78	2	66	33			2	66	10	66	2	2705	74	2	2	1	1	2	2.4	22	1
1876	1	19	47	18.591	2	0	1	4.8	9.6	66	2	184		80	3	170	72	2	70	37			2	70	16	74	2	3645	100	4	2	1	0	5	2.4	24	1
1877	1	21	48	18.75	3	0	2	10	8.5	78	2	235		74	2	165	68	2	70	37			2	70	19	80	3	2715	74	2	1	1	0	5	0	7	0
1879	1	21	50	19.5312	2	0	3	2.4	9.5	68	2	205		90	4	170	72	2	74	40			2	74	20	80	3	2760	74	2	1	1	0	7	0	11	0
1880	2	19	65	21.7181	3	0	1	7.2	7.9	72	2		259	64	2	215	62	2			5	10	1	10	8.5	66	2	3530	66	2	2	3	6	2	7.8	0	0
1881	1	21	60	21.5139	3	0	2	2.4	9.5	68	2	225		78	2	160	66	2	62	29			2	62	10	66	2	2704	74	2	2	1	0	2	0	0	0
1882	2	21	51	19.1953	2	0	3	9.6	7.6	74	2		251	68	2	210	60	2			4		1		12	70	2	3850	72	2	2	1	1	2	-2.4	0	0
1883	2	21	77	28.9811	2	0	3	9.6		100	4		253	66	2	230	70	2					1		13.5	74	2	5970	100	4	2	1	1	2	-2.4	0	0
1884	2	18	70	21.3669	3	0	2	15	7.1	80	3		216	80	3	230	70	2			8	40	1	40	16	76	2	5420	100	4	1	1	0	2	-10.2	0	0
1885	1	18	75	27.8852		0		15	10.7	40	1	292		40	1	150	50	1	40	23			1	40	22	85	3	3710	100	4	2	1	0	2	5	10	0
1886	1	18	60	22.3081		0		15	9	72	2	255		66	2	160	66	2	64	30			2	64	15	72	2	2545	70	2	2	1	0	2	5	10	0
1887	1	18	51	18.9619		0		15	9.6	66	2	216		85	3	160	66	2	62	28			2	62	14	72	2	2990	78	2	2	1	0	2	5	10	0
1888	2	18	58	21.5645		0		15	7.5	76	2		245	70	2	230	70	2			2		1		10	68	2	5636	100	4	2	1	0	2	5	10	0
1889	2	18	58	21.5645	3	0	3	15	6.7	100	4		281	50	1	250	80	3			15	80	3	80	17.5	78	2	3139	60	2	2	1	0	2	5	10	0
1890	1	20	52	20.3125	2	1	3	4.8	9.1	72	2	224		80	3	160	66	2	85	50			3	85	13	70	2	3200	85	3	2	1	0	2	0	2	0
1891	2	21	57	19.7232	2	0	3	7.2	7.5	76	2		241	72	2	220	66	2			14	76	2	76	11	70	2	4360	80	3	2	1	2	5	0	0	0
1892	1	20	55	19.257	2	1	3	4.8	8.8	74	2	204		95	4	185	80	3	74	41			2	74	16	74	2	3600	100	4	2	1	3	2	0	13	0
1893	1	20	53	18.7783	2	0	3	4.8	8.9	74	2				2	178	78	2	72	39			2	72	7	60	2	2895	76	2	1	1	0	7	0	0	0
1894	1	19	39		2	0	3	10	8.8	74	2	242		64	2	175	76	2	70	37			2	70	13.5	70	2	3225	85	3	1	1	0	5	0	0	0
1895	1	19	50	19.5312	2	0	3	4.8	9.7	66	2	237		74	2	160	66	2	40	22			1	40	24	95	4	2400	68	2	1	1	0	2	5.2	8	0
1896	1	20	50	18.8189	2	0	3	4.8	8.7	76	2	271		60	2	165	68	2	80	46			3	80	8	62	2	4010	100	4	2	1	0	2	0	0	0
1897	1	20	48	18.75	2	1	3	4.8	9.2	70	2	227		78	2	190	85	3	74	40			2	74	11.5	68	2	2910	78	2	1	1	0	2	0	10	0
1898	1	20	61	21.6128	3	0	2	4.8	10.8	30	1	272		60	2	130	10	1	74	40			2	74	4	30	1	3495	100	4	2	1	0	2	25.2	0	0
1899	1	19	44	18.0802	2	0	3	10	9.63	66	2	241		72	2	160	66	2	72	39			2	72	6.5	60	2	2150	62	2	2	1	0	5	20	13	0
1900	1	20	48	19.7239	2	1	3	4.8	8.6	76	2	217		85	3	170	72	2	100	56			4	100	29	100	4	3290	85	3	1	1	0	2	0	0	0
1902	1	20	55	19.721	2	0	3	4.8	8.4	78	2	217		85	3	205	95	4	64	30			2	64	18.5	78	2	2712	74	2	1	1	2	7	2.4	9	0
1903	1	20	80	29.3848	2	0	3	10	9.3	70	2	265		62	2	160	66	2	62	28			2	62	16	74	2	3530	100	4	1	1	0	2	0	8	0
1904	1	23	63	22.5896	2	1	3	15	9.3	70	2	232		76	2	162	66	2	74	40			2	74	19	80	3	4140	100	4	1	1	0	7	0	0	0
1905	1	18	42	16.8242	3	0	2	2.4	8.9	74	2	217		85	3	180	78	2	66	33			2	66	14.4	72	2	2905	78	2	2	1	8	1.8	0	1	0
1906	2	23	74.5	24.3265	2	1	3	2.4	7.2	78	2		266	62	2	240	76	2			2		1		9.5	68	2	5200	100	4	2	1	0	7	0	6	0
1907	2	21	62.5	20.8828	2	0	3	30	7	85	3		209	85	3	230	70	2			20	101	4	101	7.5	64	2	5055	100	4	2	3	2	2	18	0	0
1908	1	19	56	21.0772	2	1	2	2.4	9.4	68	2	251		68	2	163	68	2	74	41			2	74	22	85	3	2830	76	2	2	1	2	2	0	17	1
1909	1	19	70	27.0051	3	1	2	2.4	10.7	40	1	234		76	2	186	80	3	64	30			2	64	12.5	70	2	2631	72	2	1	1	1	2	12.6	0	0
1910	1	21	60	20.0474	2	1	3	4.8	9.9	64	2	255		66	2	170	72	2	70	37			2	70	27	100	4	3285	85	3	2	1	0	2	0	0	0
1911	1	20	46	17.7462	3	0	2	4.8	9.4	68	2	215		85	3	170	72	2	85	49			3	85	23	90	4	2870	76	2	2	1	0	0	5.2	4	0
1912	1	20	56	23.6128	3	0	1	2.4	9.4	68	2	274		60	2	165	68	2	70	37			2	70	3	20	1	3315	90	4	2	1	0	0.7	0	0	0
1913	1	20	53	19.9481	2	1	3	2.4	9.5	68	2	255		66	2	160	66	2	66	33			2	66	16	74	2	3170	85	3	2	1	0	2	2.4	4	0
1914	1	20	48	20.5049	3	0	1	2.4	9	72	2	226		78	2	162	66	2	78	44			2	78	19	80	3	3015	80	3	2	1	0	2	7.6	0	0
1915	2	20	54	20.5761	3	0	1	7.2	7.6	74	2		226	78	2	230	70	2			12	68	2	68	12	70	2	4210	78	2	2	1	3	5	-2.4	0	0
1916	1	21	60	22.0386	3	1	2	4.8	8.4	78	2	266		62	2	165	68	2	64	31			2	64	25.7	95	4	3000	80	3	2	1	4	5	10.2	8	0
1917	1	20	47	18.8271	2	0	3	4.8	9.25	70	2	233		76	2	175	76	2	68	35			2	68	16.3	74	2	2371	66	2	1	1	0	-2	10.2	0	0
1918	1	23	65	26.3702	3	0	1	4.8	9.67	66	2	253		68	2	170	72	2	74	40			2	74	19	80	3	2861	76	2	2	1	1	5	0	0	0
1919	1	19	57	21.4536	2	0	3	2.4	9.2	70	2	252		68	2	180	78	2	66	32			2	66	24	95	4	2990	78	2	2	1	0	2	0	5	0
1920	2	20	55	17.9592	2	1	3	2.4	7.6	74	2		244	70	2	260	85	3			11	64	2	64	11	70	2	4000	74	2	1	1	1	-3	0	0	0
1921	1	22	52	20.061	3	1	2	2.4	9.4	68	2	225		78	2	200	90	4	80	46			3	80	18	78	2	3435	100	4	2	1	1	-1	0	0	0
1922	1	19	66	25.7812	2	1	3	4.8	9.21	70	2	246		70	2	170	72	2	68	35			2	68	21.7	85	3	3124	80	3	2	1	0	5	0	3	0
1923	1	20	45	18.7305	2	0	3	4.8	10.2	60	2	235		74	2	160	66	2	64	31			2	64	25.4	95	4	2560	70	2	2	1	1	2	0	0	0
1924	1	20	50	20.0288	3	0	1	30	8.7	76	2	241		72	2	153	60	2	80	46			3	80	27	100	4	3203	85	3	2	1	1	7	-27.6	0	0
1925	1	19	58	20.7967	3	1	1	4.8	8.87	74	2	273		60	2	167	70	2	66	33			2	66	17.7	78	2	2209	64	2	1	1	1	5	-2.4	18	1
1926	1	19	43	16.1843	3	0	2	15	9.1	72	2	239		74	2	187	80	3	64	31			2	64	17.7	78	2	2294	64	2	1	1	2	2	-10.2	0	0
1927	2	21	55	17.9592	1	0	3	30	6.7	100	4		244	70	2	245	78	2					1		11	70	2	4415	80	3	1	3	5	2	0	0	0
1928	1	21	75	25.3515	3	0	2	2.4	9.9	64	2	271		60	2	162	66	2	70	36			2	70	14	72	2	3535	100	4	1	1	0	5	0	0	0
1929	1	19	53	21.5019	3	0	2	7.2	9.4	68	2	253		68	2	160	66	2	60	27			2	60	17.7	78	2	2695	72	2	1	1	0	2	-2.4	1	0
1931	1	21	53	21.2306		0		2.4	8.8	74	2	274		60	2	168	70	2	72	39			2	72	10	66	2	3245	85	3	1	1	1	-2	0	2	0
1932	2	21	80	27.6817	2	1	3	40	7.9	72	2		268	60	2	225	68	2					1		18	80	3	5300	100	4	2	2	0	7	-35.2	0	0
1933	2	20	87	29.7527	3	0	1	40	7.6	74	2		247	70	2	220	66	2			5	10	1	10	11	70	2	5000	95	4	2	1	3	1	-32.8	4	0
1934	1	20	64	26.2985	2	0	3	10	9.2	70	2	254		68	2	175	76	2	68	34			2	68	23	90	4	2865	76	2	2	1	0	5	-5.2	5	0
1935	1	20	65	25.3906	3	0	2	2.4	9.4	68	2	249		70	2	163	68	2	70	36			2	70	16.5	76	2	2219	64	2	2	1	0	7	7.6	0	0
1936	1	20	44	17.6254	3	0	2	2.4	9.78	64	2	234		76	2	175	76	2	30	21			1	30	11.5	68	2	2789	74	2	2	1	5	-1.5	0	2	0
1937	1	19	44	17.1875	3	1	1	4.8	8.11	80	3	218		80	3	180	78	2	74	40			2	74	3	20	1	2270	64	2	2	1	0	1	0	6	0
1938	1	20	50	18.3655	2	0	3	15	9.5	68	2	239		74	2	165	68	2	66	33			2	66	17	76	2	2400	68	2	1	1	2	7	-12.6	7	0
1939	1	20	54	19.3625	2	0	3	4.8	9.7	66	2	241		68	2	196	90	4	62	28			2	62			1	3335	90	4	2	1	1	7	-2.4	2	0
1940	1	20	45	18.026	2	0	3	4.8	10.5	50	1	258		66	2	139	30	1		11			1		20	80	3	2670	72	2	2	1	0	0	5.2	2	0
1941	1	21	57	21.4536	2	1	3	15	10.2	60	2	267		62	2	146	50	1	66	32			2	66	13	70	2	3020	80	3	2	1	3	2	-12.6	0	0
1942	2	22	90	26.8745	3	0	2	10	7.8	72	2		261	64	2	220	66	2			6	20	1	20	11	70	2	4780	85	3	1	1	1	7	-7.6	17	1
1944	1	19	47	18.132	3	1	2	30	8.1	80	3	215		85	3	220	100	4	66	33			2	66	19	80	3	3555	100	4	1	1	1	-2	-27.6	2	0
1945	1	20	60	22.5827	2	0	3	7.2	9.6	66	2	236		74	2	145	40	1	64	30			2	64	12.5	70	2	3150	85	3	1	1	0	2	0	0	0
1946	1	19	52	19.8141	2	1	3	2.4	10.1	62	2	262		64	2	155	62	2	70	37			2	70	10	66	2	2039	60	2	2	1	1	7	0	4	0
1947	1	20	51	18.9619	3	0	2	2.4	8.3	80	3	223		80	3	159	64	2	78	45			2	78	23	90	4	3335	90	4	1	1	0	-0.5	0	0	0
1948	1	20	70	26.0262	3	1	2	40	10.93	20	1	241		68	2	176	76	2	60	27			2	60	7.7	62	2	2361	66	2	1	1	4	7	10	17	1
1949	1	21	49	19.1406	2	0	3	4.8	9.3	70	2	218		80	3	170	72	2	80	47			3	80	17	76	2	3091	80	3	2	1	0	0	0	0	0
1950	2	21	62	21.4533	2	1	3	15		100	4		195	100	4		95	4			17	90	4	90	10	68	2	4720	85	3	2	1	1	2	0	0	0
1951	1	20	58	23.2335	2	1	3	2.4	9.2	70	2	234		76	2	170	72	2	68	34			2	68	21	85	3	3690	100	4	1	1	0	5	0	0	0
1952	2	20	58	19.1571	3	0	2	15	7	85	3		222	80	3	260	85	3			8	40	1	40	14	74	2	4600	85	3	2	1	2	0	-10.2	27	1
1953	1	21	42	16.4062	2	0	3	2.4	8.7	76	2	241		68	2	180	78	2	76	43			2	76	13	70	2	2472	68	2	2	1	0	7	0	1	0
1954	1	19	49	18.4425	3	0	2	10	9.4	68	2	257		66	2	140	30	1		7			1		29.8	100	4	2935	78	2	2	1	1	2	-5.2	0	0
1955	1	18	40.5	16.8574	3	1	1	10	8.36	78	2	229		78	2	177	76	2	78	44			2	78	10.2	66	2	1880	30	1	1	1	0	0.5	0	1	0
1956	1	20	53	19.9481	3	1	2	15	7.1	100	4	197		100	4	195	90	4	100	56			4	100	22.5	90	4	3685	100	4	2	1	0	-1	-10.2	5	0
1957	2	19	80	24.4193	2	1	1	4.8	7.7	74	2		233	74	2	235	72	2			3		1		7	64	2	6900	100	4	2	1	0	2	15.2	27	1
1958	1	20	48	20.5049	3	0	1	30	9.07	72	2	252		68	2	180	78	2	72	38			2	72	13.4	70	2	2500	70	2	2	1	5	2	-27.6	3	0
1959	1	21	50	18.3655	2	0	3	10	9.3	70	2	248		70	2	195	90	4	78	45			2	78	17	76	2	3630	100	4	2	1	0	7	-7.6	9	0
1960	1	18	54	19.5965	3	0	1	15	8.9	74	2	268		62	2	180	78	2	64	30			2	64	-1		1	3200	85	3	1	1	0	-1	-5	10	0
1961	1	20	52	19.1001	2	1	3	2.4	8.3	80	3	271		60	2	186	80	3	68	34			2	68	11	66	2	3051	80	3	2	1	2	7	0	27	1
1962	1	19	45	19.2234	2	1	3	2.4	8.28	80	3	229		78	2	185	80	3	62	28			2	62	13.7	70	2	2200	64	2	1	1	0	2	12.6	4	0
1963	1	23	46	18.4265	2	0	3	2.4	9.51	66	2	250		68	2	185	80	3	76	43			2	76	10	66	2	3255	85	3	2	1	0	2	0	0	0
1964	1	19	46	19.1467	2	1	3	10	11.2	10	1	274		60	2	152	60	2	64	31			2	64	20	80	3	2688	72	2	2	1	0	-3.5	-7.6	5	0
1965	1	19	62.5	24.4141	2	1	3	4.8	9	72	2	247		70	2	180	78	2	68	35			2	68	25	95	4	3650	100	4	2	1	1	5	0	0	0
1966	1	20	55	20.202	2	1	3	2.4	9.6	66	2	243		72	2	172	74	2	78	45			2	78	6	60	2	3330	90	4	2	1	0	2	7.6	13	0
1967	1	22	84	29.0657	3	1	1	2.4	10.8	30	1	285		40	1	135	20	1	20	18			1	20	21	85	3	3500	100	4	2	1	0	5	12.6	9	0
1969	2	18	71	22.1591	3	0	1	2.4	7.4	76	2		275	50	1	242	76	2					1		18.1	80	3	4083	76	2	1	1	0	7	0	12	0
1970	1	19	57.5	23.0332		1		2.4	9.2	70	2	252		68	2	160	66	2	74	40			2	74	17	76	2	3060	80	3	2	1	0	5	2.4	5	0
1971	1	20	62	21.9671		0	2	15	10.8	30	1					145	40	1	20	18			1	20	24.8	95	4	3745	100	4	2	1	0	-2	0	1	0
1972	1	19	55	20.9572	2	0	3	4.8	8.1	80	3	225		78	2	200	90	4	80	46			3	80			1	3285	85	3	1	1	1	2	5.2	14	1
1974	1	21	58	22.6562	2	0	2	15	9.6	66	2	241		72	2	165	68	2	68	35			2	68	13	70	2	3505	100	4	2	1	0	2	-10.2	10	0
1975	1	19	53	20.7031		1		4.8	9.5	68	2	185		76	2	158	64	2	64	30			2	64	17	76	2	2320	66	2	2	1	1	-4	0	0	0
1976	1	20	50	20.2848	2	1	3	2.4	9.6	66	2	231		76	2	161	66	2	64	31			2	64	27	100	4	2990	78	2	2	1	0	5	0	0	0
1977	1	22	65	22.4913	3	1	1	10	8.87	74	2	251		68	2	160	66	2	74	40			2	74	16	74	2	2842	76	2	2	1	1	7	-7.6	4	0
1979	1	20	70	24.2215	3	0	2	4.8	10	62	2	245		40	1	151	60	2	60	27			2	60	18	78	2	3240	85	3	2	1	0	7	2.4	1	0
1980	1	20	47	19.0677	3	0	1	10	10.2	60	2	233		76	2	178	78	2	74	40			2	74	18.6	78	2	2870	76	2	1	1	1	-2	0	11	0
1981	1	20	66	23.3844	2	0	3	4.8	9.2	70	2	224		80	3	195	90	4	62	28			2	62	25.3	95	4	3190	85	3	2	1	0	2	0	19	1
1982	1	21	46	20.1746	2	0	3	4.8	8.5	78	2	184		80	3	160	66	2	74	40			2	74	20	80	3	2675	72	2	2	1	0	-1.5	0	0	0
1983	2	21	65	20.5151	3	0	2	2.4	7.3	78	2		272	60	2	220	66	2			3		1		11	70	2	5414	100	4	1	1	0	2	0	0	0
1984	1	21	50	20.5457	3	0	2	10	9.3	70	2	207		90	4	175	76	2	78	45			2	78	13	70	2	3300	90	4	2	1	0	2	0	1	0
1985	1	19	47	19.313	3	1	2	7.2	9.1	72	2	215		85	3	190	85	3	85	51			3	85	19	80	3	2995	78	2	1	1	2	2	0	0	0
1986	1	23	47	18.8271	3	0	2	4.8	9.43	68	2	238		74	2	165	68	2	72	38			2	72	20	80	3	3480	100	4	2	1	0	2	-2.4	0	0
1987	2	20	71	19.4622	2	1	3	7.2		100	4		227	78	2	245	78	2			3		1		7	64	2	4800	90	4	2	1	1	4	0	5	0
1988	2	21	58	18.3058	2	1	3	7.2	7.2	78	2		206	90	4	230	70	2			7	30	1	30	16	76	2	4456	80	3	2	1	0	0	-4.8	0	0
1989	1	20	46	16.8962	3	0	2	2.4	9.04	72	2	247		70	2	175	76	2	68	35			2	68	17	76	2	3100	80	3	2	1	2	-1	0	12	0
1990	1	21	65	24.1672	3	0	1	4.8	10.21	60	2	242		64	2	155	62	2	64	31			2	64	18	78	2	2462	68	2	1	1	0	7	-2.4	3	0
1991	1	22	47	18.132	2	1	3	4.8	8.9	74	2	246		70	2	170	72	2	68	35			2	68	17	76	2	2705	74	2	2	1	0	-2	5.2	1	0
1992	1	23	48	18.75	2	1	3	2.4	9.25	70	2	253		68	2	160	66	2	70	36			2	70	24.5	95	4	2670	72	2	1	1	0	2	0	1	0
1993	2	18	86	28.7347	3	0	2		7.4	76	2		229	76	2	210	60	2					1		5	60	2	4200	78	2	2	1	3	7		5	0
1994	2	20	67.5	20.1559	2	0	3	10	7.2	78	2		205	90	4	260	85	3			8	40	1	40	9	66	2	4985	95	4	2	1	0	5	20	8	0
1995	1	23	50	18.8189	2	0	3	7.2	9.28	70	2	251		68	2	165	68	2	74	40			2	74	17	76	2	3000	80	3	1	1	1	2	7.8	0	0
1996	1	20	48	16.038	3	0	2	4.8	9.8	64	2	233		76	2	195	90	4	80	46			3	80	20	80	3	3430	100	4	1	1	0	2	-2.4	0	0
1997	2	20	61	20.3816	3	0	2	4.8	7.3	78	2		216	80	3	235	72	2			11	64	2	64	16	76	2	5100	100	4	1	1	0	2	-2.4	0	0
1998	1	20	80	26.7299	2	0	2	4.8	11.2	10	1	243		60	2	135	20	1	50	25			1	50	23.6	90	4	2999	78	2	1	1	0	2	-2.4	0	0
1999	1	20	39			0		4.8	10.2	60	2	265		62	2	151	60	2	60	26			2	60	16.3	74	2	2600	72	2	1	1	0	2	-2.4	0	0
2000	1	20	64.5	21.551		0		4.8	9.5	68	2	265		62	2	150	50	1	70	37			2	70	17.3	76	2	2851	76	2	1	1	0	2	-2.4	0	0
2001	1	20	41			0		4.8	9.7	66	2	185		76	2	155	62	2	68	35			2	68	14.7	72	2	2506	70	2	1	1	0	2	-2.4	0	0
2003	1	21	45	17.5781	3	1	2	30	8.8	74	2	220		80	3	175	76	2	78	45			2	78	23	90	4	2580	70	2	1	1	1	0	-20	16	1
2004	1	21	63	24.0055	2	0	3	15	8.2	80	3	238		74	2	205	95	4	80	46			3	80	18	78	2	3450	100	4	2	1	0	-6	0	23	1
2005	1	21	50	18.5901	2	0	3	2.4	9.3	70	2	242		72	2	165	68	2	76	42			2	76	9	64	2	2870	76	2	2	1	0	2	0	10	0
2006	1	20	46	19.6506		1		2.4	8.8	74	2	231		76	2	163	68	2	74	40			2	74	15	72	2	2050	60	2	2	1	0	2	2.4	3	0
2007	1	20	46	19.1467	2	1	3	15	9.4	68	2	264		64	2	160	66	2	72	38			2	72	19	80	3	3180	85	3	2	1	0	-1	-5	0	0
2008	1	21	50	19.5312	2	0	3	15	9.39	68	2	252		68	2	170	72	2	74	41			2	74	24	95	4	5155	100	4	1	1	0	2	15	0	0
2009	1	21	44	18.7962	2	0	3	15	8.65	76	2	246		70	2	160	66	2	80	48			3	80	15	72	2	3540	100	4	1	2	0	3	-5.4	15	1
2011	1	18	60	26.6667	2	0	3	2.4	8.9	74	2	263		64	2	175	76	2	68	34			2	68	12	68	2	2500	70	2	1	1	0	-2	12.6	0	0
2012	1	20	49	18.9036	3	1	2	2.4	9.2	70	2	236		74	2	170	72	2	68	35			2	68	11	66	2	3110	80	3	2	1	0	-1	33.6	3	0
2013	1	21	45	20.8247	2	1	3	2.4	9.8	64	2	241		72	2	153	60	2	64	30			2	64	20	80	3	2945	78	2	1	1	0	2	0	24	1
2014	1	20	52	19.5717	2	1	3	4.8	9.28	70	2	247		70	2	183	80	3	62	29			2	62	18.5	78	2	3055	80	3	2	1	0	2	0	0	0
2015	1	19	65	24.7676	2	0	3	2.4	9.9	64	2	244		72	2	160	66	2	74	41			2	74	7	60	2	3555	100	4	2	1	2	-5	0	0	0
2016	2	20	65	21.9713	2	1	3	10	7.3	78	2		243	60	2	235	72	2			3		1		13.3	72	2	4010	74	2	2	1	2	7	0	5	0
2017	1	20	48	20.5049	2	0	3	2.4	9.6	66	2					150	50	1	40	23			1	40	17	76	2	2230	64	2	2	1	0	1	2.4	31	1
2019	1	19	49	18.4425	2	1	3	4.8	9.1	72	2	235		74	2	162	66	2	70	36			2	70	21	85	3	2472	68	2	1	1	2	1	0	0	0
2020	1	22	49	18.4425	2	1	3	4.8	8.7	76	2	204		95	4	175	76	2	100	56			4	100	24	95	4	3545	100	4	1	1	1	-1	0	4	0
2021	1	20	42	16.4062	2	1	3	10	9.42	68	2	221		80	3	165	68	2	78	45			2	78	18.3	78	2	2727	74	2	2	1	0	3	0	0	0
2022	1	21	58	21.048	3	1	2	15	7	100	4	225		78	2	182	80	3	68	35			2	68	27.5	100	4	3500	100	4	2	1	1	2	-7.8	4	0
2023	1	22	47	18.8271	2	1	3	4.8	10.31	50	1	223		80	3	165	68	2	64	30			2	64	12	68	2	2281	64	2	2	1	0	5	-2.4	6	0
2024	1	21	47	19.0677	3	0	2	4.8	9.25	70	2				2	150	50	1	70	36			2	70	15	72	2	2240	64	2	2	1	0	0	0	0	0
2025	1	20	61	20.6193	2	0	3	2.4		100	4	252		68	2	180	78	2	62	28			2	62	26	100	4	2954	78	2	2	1	0	1	0	0	0
2026	2	22	71	25.1559	2	0	3	4.8	7.55	74	2		257	66	2	210	60	2					1		6	62	2	3895	72	2	2	1	0	5	10.2	3	0
2027	1	22	47	16.6525	2	1	3	2.4	9.03	72	2	237		74	2	185	80	3	64	31			2	64	12.5	70	2	2700	74	2	2	1	0	0	12.6	16	1
2028	1	20	44	18.7962	2	0	3	2.4	9.6	66	2	241		72	2	131	20	1	72	38			2	72	25	95	4	2400	68	2	1	1	0	0	0	4	0
2029	1	22	46	17.5278	3	0	2	2.4	8.91	72	2	238		74	2	170	72	2	66	32			2	66	21	85	3	2745	74	2	2	1	0	-1	2.4	0	0
2030	1	22	40	16.0231	2	1	3	7.2	7.1	100	4	238		74	2	182	80	3	66	32			2	66	21	85	3	3110	80	3	2	1	1	2	-2.4	0	0
2031	1	20	43	17.2248	3	0	2	7.2	8.9	74	2	212		85	3	190	85	3	70	36			2	70	15	72	2	3130	80	3	1	1	0	-1	32.8	0	0
2032	1	19	48	17.6309		0		4.8	9.1	72	2	225		78	2	190	85	3	60	26			2	60	26	100	4	4105	100	4	1	1	0	2	0	0	0
2033	2	22	67	22.913	3	0	2	4.8		100	4		246	70	2	240	76	2			10	64	2	64	21	85	3	3500	66	2	2	1	0	5	0	11	0
2034	1	21	73	27.1416	3	0	2	2.4	9.3	70	2	243		72	2	193	85	3	64	31			2	64	24.5	95	4	3185	85	3	2	1	0	2	0	1	0
2035	1	19	46	18.4265	2	1	3	10	8.8	74	2	224		80	3	170	72	2	10	16			1	10	8.9	64	2	2496	68	2	1	1	0	2	5	3	0
2036	1	20	48	17.2111	2	0	3	2.4	8.7	76	2	204		95	4	170	72	2	74	40			2	74	21	85	3	3510	100	4	2	1	0	5	7.6	6	0
2037	2	20	63	20.5714	2	0	3	4.8		100	4			85	3	250	80	3			8	40	1	40	24	95	4	4720	85	3	1	1	0	5	0	14	1
2038	2	20	57	19.0451	2	0	3	4.8	7.1	80	3		238	72	2	250	80	3			9	50	1	50	11.3	70	2	4235	78	2	1	1	0	2	0	3	0
2039	1	21	49	19.1406	3	1	1	10	9.1	72	2	229		78	2	180	78	2	85	50			3	85	13	70	2	3065	80	3	2	1	0	7	-7.6	21	1
2040	1	20	55	21.4844	1	1	3	4.8	8.6	76	2	245		70	2	178	78	2	80	48			3	80	19	80	3	2815	76	2	2	1	0	2	0	2	0
2041	1	21	48	19.7239	2	1	3	2.4	8.55	76	2	273		60	2	160	66	2	78	45			2	78	18	78	2	3520	100	4	2	1	0	0	0	0	0
2042	1	20	53	19.4674	2	0	3	10	9.36	68	2	304		30	1	165	68	2	70	36			2	70	11	66	2	2605	72	2	2	1	0	9.5	30	0	0
2043	1	20	47	20.0777	3	1	2	15	9.3	70	2	234		76	2	152	60	2	74	41			2	74	18	78	2	2607	72	2	2	1	3	7	-12.6	0	0
2044	1	20	60	23.4375	2	1	3	30	9.6	66	2	213		85	3	175	76	2	76	43			2	76	21	85	3	2775	74	2	1	1	0	1	0	0	0
2045	1	22	43	19.1111	2	0	3	4.8	8	85	3	212		85	3	170	72	2	70	36			2	70	12.5	70	2	2550	70	2	1	1	0	0	5.2	1	0
2046	1	22	50	20.8117	3	0	2	4.8	8.66	76	2	238		74	2	170	72	2	85	50			3	85	18	78	2	2755	74	2	2	1	0	-1	10.2	5	0
2047	2	21	75	22.3954	2	1	3	7.2	7.9	72	2		274	50	1	218	64	2			1		1		6	62	2	4647	85	3	1	1	0	7	-2.4	2	0
2048	2	21	75	22.3954	2	1	3	7.2	7.9	72	2		274	50	1	218	64	2			1		1		6	62	2	4647	85	3	1	1	0	7	-2.4	2	0
2049	1	20	45	18.7305	2	0	3	15	10.1	62	2	282		50	1	135	20	1	40	22			1	40	18.9	78	2	2070	60	2	2	1	0	5	15	11	0
2050	1	23	72	24.9135	2	0	3	4.8	8.75	74	2	238		74	2	185	80	3	70	36			2	70	16	74	2	3655	100	4	1	1	0	-14	25.2	0	0
2051	1	20	50	17.301	2	1	3	15	8.9	74	2	262		64	2	165	68	2	74	40			2	74	27	100	4	2200	64	2	1	1	0	2	0	0	0
2052	1	20	51	17.6471	2	1	3	15	8.8	74	2	241		68	2	160	66	2	68	35			2	68	13.5	70	2	2550	70	2	1	1	0	2	0	0	0
2053	1	20	57	19.7232	2	1	3	15	9.2	70	2	263		64	2	170	72	2	68	34			2	68	7	60	2	2974	78	2	1	1	0	2	0	0	0
2054	1	20	45	15.5709	2	1	3	15	8.1	80	3	184		80	3	170	72	2	74	40			2	74	19	80	3	3066	80	3	1	1	0	2	0	0	0
2055	1	20	70	25.7117	2	1	3	4.8	8	85	3	206		90	4	210	100	4	68	35			2	68	19.5	80	3	3250	85	3	2	1	0	5	-2.4	0	0
2057	1	20	51	19.1953	2	0	3	2.4	8.3	80	3	227		78	2	185	80	3	72	38			2	72	19.5	80	3	3565	100	4	2	1	0	2	0	0	0
2058	2	20	48	17.6309	2	0	3	10	7.28	78	2		248	68	2	225	68	2			9	50	1	50	17	78	2	2994	50	1	2	1	2	2	10	0	0
2059	1	19	49	20.3954	3	0	2	2.4	10	62	2	261		64	2	150	50	1	10	17			1	10	9.4	64	2	2035	60	2	2	1	0	5	0	0	0
2060	2	18	50	17.301	2	1	3	7.2	7.5	76	2		251	68	2	220	66	2			7	30	1	30	11.5	70	2	3450	64	2	1	1	0	0	0	3	0
2061	1	20	65	24.4646	2	1	3	4.8	8.14	80	3	243		60	2	177	76	2	64	30			2	64	13.8	72	2	2622	72	2	2	1	0	5	0	2	0
2062	2	19	67	20.0066	3	0	1	30	7.4	76	2		265	62	2	250	80	3			1		1				1	4175	76	2	1	1	0	2	0	0	0
2063	2	20	70	23.6614	3	0	1	15	6.9	90	4		219	80	3	230	70	2			3		1		22	90	4	3510	66	2	2	1	1	2	0	0	0
2065	1	19	53	19.9481		1		4.8	9.41	68	2	214		85	3	152	60	2	62	28			2	62	8	62	2	3570	100	4	2	1	0	5	0	0	0
2066	2	20	75	24.2123	3	0	2	9.6	7.2	78	2		249	68	2	210	60	2			5	10	1	10	8	66	2	4860	90	4	2	1	2	2	0	20	1
2067	2	21	50	19.5312	2	0	2	4.8	6.8	95	4			85	3	240	76	2			14	76	2	76	15.5	76	2	3505	66	2	1	1	0	7	0	1	0
2068	1	20	48	21.3333	2	0	3	30	8.3	80	3	204		95	4	190	85	3	70	36			2	70	14	72	2	2700	74	2	2	1	0	0	-15	1	0
2069	1	18	45	18.026	2	1	3	4.8	8.5	78	2	225		78	2	185	80	3	66	32			2	66	20.8	85	3	2635	72	2	2	1	0	2	0	18	1
2070	1	21	42	16.6133	3	1	2	10	9.5	68	2	233		76	2	170	72	2	60	26			2	60	18	78	2	3880	100	4	2	1	4	3	5	16	1
2071	1	21	45	17.1468	3	0	2	15	7.96	85	3	211		85	3	180	78	2	74	40			2	74	18	78	2	2500	70	2	1	1	0	0	0	6	0
2072	1	21	50	19.5312	3	0	1	4.8	8.5	78	2	208		90	4	190	85	3	72	38			2	72	17	76	2	2835	76	2	2	1	0	2	0	0	0
2073	1	21	52	19.5717	2	1	3	20	7	100	4	213		85	3	185	80	3	74	40			2	74	18	78	2	3500	100	4	1	1	0	2	0	2	0
2074	1	20	45	17.5781	3	0	2	4.8	9.5	68	2	258		66	2	162	66	2	68	35			2	68	24	95	4	2400	68	2	1	1	0	2	0	7	0
2075	1	20	51	18.2868	1	0	3	10	8.3	80	3	207		90	4	215	100	4	70	37			2	70	24	95	4	2975	78	2	1	1	2	1	20	2	0
2076	1	20	49	19.1406	3	0	1	10	9.4	68	2	231		76	2	180	78	2	74	40			2	74	18	78	2	3500	100	4	2	1	0	0	5	0	0
2077	1	21	57	21.1927	2	0	3	4.8	9	72	2	218		80	3	170	72	2	76	42			2	76	12	68	2	3145	80	3	1	1	0	2	0	0	0
2078	2	20	60	20.7612	2	1	3	20	6.9	90	4		223	78	2	220	66	2			10	64	2	64	5.7	62	2	3575	66	2	2	1	0	7	0	4	0
2079	1	21	52	20.3125	2	0	3	4.8	8.7	76	2	224		80	3	175	76	2	78	45			2	78	22	85	3	2960	78	2	1	1	1	1	0	0	0
2080	2	21	75	25.0593	2	0	3	4.8	7.5	76	2		280	50	1	220	66	2					1		4.5	60	2	4915	90	4	1	1	0	7	0	2	0
2081	1	20	49	21.7778	2	0	2	10	9.5	68	2	233		76	2	165	68	2	64	31			2	64	12	68	2	2155	62	2	2	2	2	-4	0	3	0
2082	1	21	62	23.3355	2	1	3	2.4	8.8	74	2	239		74	2	170	72	2	60	26			2	60	23	90	4	2745	74	2	2	1	0	7	0	8	0
2084	1	20	51	20.4294	1	1	3	4.8	9.4	68	2				2	165	68	2	64	30			2	64	10.5	66	2	3030	80	3	2	1	1	7	0	32	1
2085	1	21	51	18.7328	3	0	1	4.8	9.9	64	2	249		70	2	155	62	2	80	48			3	80	16.5	76	2	3185	85	3	2	1	0	5	5.2	0	0
2086	1	21	54	21.0937	3	1	2	10	8.61	76	2	229		78	2	175	76	2	68	35			2	68	13.3	70	2	2795	74	2	1	1	0	-2	-7.6	0	0
2087	1	20	54.5	21.2891	3	0	1	2.4	9.63	66	2	217		85	3	180	78	2	70	36			2	70	19.5	80	3	3290	85	3	2	1	2	5	7.6	0	0
2088	1	22	54	19.8347	3	0	2	2.4	9.11	70	2	227		78	2	160	66	2	60	26			2	60	13	70	2	3275	85	3	2	1	0	-1	2.4	0	0
2089	1	21	67	23.4586	3	0	2	7.2	9.8	64	2	266		62	2	143	40	1	72	38			2	72	13	70	2	3590	100	4	1	1	0	-4	7.8	2	0
2090	1	21	53	19.9481	2	0	3	4.8	8.1	80	3	208		90	4	205	95	4	80	46			3	80	16	74	2	3430	100	4	2	1	0	2	0	4	0
2091	1	19	43	17.2248		0		4.8	9.13	70	2	231		76	2	160	66	2	76	43			2	76	4.2	30	1	2916	78	2	2	1	0	2	0	2	0
2092	2	18	69	23.597	2	0	3	10	7.3	78	2		185	76	2	240	76	2			4		1		6	62	2	3995	74	2	1	3	6	5	-7.6	16	1
2093	1	22	51	20.9566	3	0	2	10	10.48	50	1	248		70	2	150	50	1	70	36			2	70	21	85	3	2360	66	2	1	1	1	5	0	0	0
2094	1	19	70	25.4028	3	0	1	4.8	8.85	74	2	222		80	3	140	30	1	74	40			2	74	8.2	62	2	3250	85	3	1	1	0	0	2.4	0	0
2095	1	20	60	20.7612	3	1	1	15	9.82	64	2	224		80	3	180	78	2	72	38			2	72	16	74	2	3245	85	3	2	1	2	0	-12.6	15	1
2097	1	22	53	18.7783	3	0	2	15	8.6	76	2	224		80	3	185	80	3	100	56			4	100	14	72	2	3370	95	4	1	1	0	2	0	0	0
2098	2	20	60	18.937	2	1	3	7.2	7.83	72	2		242	64	2	232	72	2			3		1		14.4	74	2	4930	95	4	2	1	1	0	-4.8	7	0
2099	1	21	46	18.4265	2	1	3	15	8.8	74	2	212		85	3	170	72	2	74	40			2	74	8	62	2	2570	70	2	1	1	0	2	-7.8	1	0
2100	1	21	43	17.4449	3	1	2	30	8.25	80	3	261		64	2	170	72	2	74	40			2	74	21	85	3	2265	64	2	1	1	0	5	-20	3	0
2101	1	19	48	18.75	3	0	1	20	8	85	3	238		74	2	190	85	3	74	40			2	74	13	70	2	3050	80	3	2	1	3	-1.5	0	1	0
2102	1	22	55	19.9594	2	1	3	10	9.8	64	2	238		74	2	155	62	2	64	30			2	64	17	76	2	3145	80	3	1	1	1	2	-7.6	0	0
2103	1	22	50	20.8117	2	0	3	2.4	9.06	72	2	240		72	2	190	85	3	78	45			2	78	16	74	2	2900	78	2	2	1	0	5	0	9	0
2104	2	22	51	17.6471	3	0	2	2.4	7.09	80	3		259	64	2	225	68	2			5	10	1	10	11	70	2	4400	80	3	2	1	0	2	0	0	0
2105	1	20	46	18.4265	2	0	3	7.2	8.9	74	2	232		76	2	180	78	2	76	42			2	76	20.7	85	3	2970	78	2	1	1	0	2	-2.4	15	1
2107	1	21	52	18.6453	2	0	3	2.4	8.2	80	3	233		76	2	189	85	3	74	40			2	74	20	80	3	2254	64	2	1	1	0	5	0	25	1
2108	1	21	43	17.6693	1	1	3	15	10.03	62	2	228		78	2	162	66	2	68	35			2	68	16.5	76	2	3111	80	3	2	1	0	2	0	0	0
2109	1	20	55	22.0317	3	0	2	2.4	9.5	68	2	229		78	2	150	50	1	62	28			2	62	16	74	2	2925	78	2	1	1	0	0.3		0	0
2110	1	21	52	18.8707	3	0	2	2.4	8.66	76	2	216		85	3	185	80	3	74	40			2	74	16	74	2	3760	100	4	2	1	0	5	0	0	0
2111	2	20	54	19.8347		0		4.8	6.9	90	4		234	74	2	240	76	2			10	64	2	64	19.5	85	3	4335	80	3	2	1	1	2	0.2	7	0
2112	2	21	66	22.8374	3	0	1	7.2	8.01	70	2		285	50	1	220	66	2			5	10	1	10	3	50	1	3605	68	2	2	1	2	7	-4.8	7	0
2114	1	21	50	18.8189	2	1	3	4.8	9.1	72	2	226		78	2	155	62	2	74	40			2	74	24	95	4	3845	100	4	1	1	1	5	5.2	2	0
2115	1	21	46	17.3134	3	0	2	2.4	8.95	72	2	247		70	2	150	50	1	80	46			3	80	16.3	74	2	3081	80	3	2	1	1	7	0	2	0
2116	1	19	58	21.83	2	0	2	5	8.8	74	2	239		74	2	175	76	2	74	40			2	74	19	80	3	2700	74	2	1	1	3	7	0	2	0
2117	2	22	80	24.6914	2	0	3	4.8	7	85	3		235	74	2	240	76	2			3		1		12.5	72	2	5450	100	4	2	1	3	5	5.2	17	1
2119	1	23	49	19.3821	2	1	3	4.8	7.9	85	3	196		100	4	210	100	4	90	52			4	90	18	78	2	3512	100	4	1	1	1	2	10.2	1	0
2120	1	20	45	19.736	2	0	3	10	10	62	2	239		74	2	173	74	2	90	53			4	90	23	90	4	3030	80	3	2	1	0	1	-5.2	2	0
2121	1	23	54	19.1327	2	1	3	4.8	9.6	66	2	246		70	2	180	78	2	62	29			2	62	24	95	4	3521	100	4	1	1	0	8	2.4	21	1
2122	1	21	60	24.0346	2	0	3	10	9.19	70	2	271		60	2	155	62	2	64	30			2	64	18.2	78	2	2260	64	2	2	1	0	2	20	17	1
2123	1	20	60	23.4375	3	1	2	2.4	8.9	74	2	224		80	3	175	76	2	70	36			2	70	18	78	2	3105	80	3	2	1	0	2	0	0	0
2124	1	19	51	18.5078	2	0	3	2.4	8.5	78	2	218		80	3	201	95	4	70	37			2	70	23	90	4	2735	74	2	2	1	0	2	0	0	0
2125	1	20	46	19.3962	2	1	3	2.4	8.05	80	3	207		90	4	170	72	2	76	43			2	76	14	72	2	2300	66	2	2	1	2	2	2.4	11	0
2126	1	19	57	21.7193	2	0	3	15	9.9	64	2	246		70	2	165	68	2	64	31			2	64	20	80	3	2875	76	2	1	1	0	5	-7.8	0	0
2127	1	19	47	18.591	2	0	3	4.8	7.6	95	4	206		90	4	200	90	4	74	40			2	74	25.5	95	4	3903	100	4	2	1	4	5	0	1	0
2128	1	20	60	22.3081	3	0	1	2.4	8.3	80	3	184		80	3	205	95	4	95	55			4	95	24.5	95	4	3809	100	4	2	1	0	0	0	1	0
2129	1	20	52	20.3125	2	1	3	4.8	9.26	70	2	246		70	2	160	66	2	70	36			2	70	21.1	85	3	2624	72	2	2	1	0	2	5.2	0	0
2130	1	22	50	19.052	2	0	3	30	9.7	66	2	233		76	2	180	78	2	85	49			3	85	13	70	2	2555	70	2	2	1	0	-1	0	0	0
2131	1	20	42.5	15.8016	2	0	3	15	9.14	70	2	244		72	2	155	62	2	66	33			2	66	9.5	64	2	2445	68	2	1	1	1	-2	-10.2	2	0
2132	1	21	54	18.9069	3	1	1	10	8.6	76	2	229		78	2	195	90	4	78	45			2	78	22.1	85	3	3507	100	4	1	1	2	1	20	0	0
[truncated: 10,890 more rows]
